# Supplementary material for: Development of a COVID-19 Vaccination Anxiety Scale to measure COVID-19 vaccine anxiety in Japanese adults
Source: PLoS One. 2026 Jul 7;21(7):e0330146. doi: 10.1371/journal.pone.0330146 (PMC13340786; doi:10.1371/journal.pone.0330146)
Supplement: S1 Data — (XLSX) [file pone.0330146.s003.xlsx]

## Sheet: time1
	1: male 2: female	1: married 2: unmarried	1: presence 2: absence	1: yes 2: no	1: yes 2: no	1: yes 2: no		C19-VAS																														FCV-19S-J							7C
age	sex	marriage	presence or absence of children	previous COVID-19 infection	chronic diseases	live with family	number of family members living togther	vas1	vas2	vas3	vas4	vas5	vas6	vas7	vas8	vas9	vas10	vas11	vas12	vas13	vas14	vas15	vas16	vas17	vas18	vas19	vas20	vas21	vas22	vas23	vas24	vas25	vas26	vas27	vas28	vas29	vas30	cov1	cov2	cov3	cov4	cov5	cov6	cov7	C1	C2	C3	C4	C5
56	2	1	1	2	2	1	2	4	3	3	4	3	2	3	3	3	4	3	3	3	4	3	3	3	3	3	3	3	3	3	3	3	3	3	4	3	3	3	4	3	3	4	3	3	5	3	4	3	3
37	1	2	2	2	2	1	3	5	5	5	5	5	5	5	5	5	5	2	3	5	5	5	4	4	4	5	5	5	5	5	3	4	4	4	4	4	4	4	4	3	4	3	3	3	4	5	4	4	4
46	1	1	2	2	2	1	1	5	5	3	3	3	5	5	4	5	5	1	3	5	5	5	3	4	3	5	5	5	5	1	1	4	5	4	4	4	3	3	3	2	4	3	3	3	1	4	4	5	5
51	2	1	2	2	2	1	1	4	4	3	3	3	3	3	1	2	3	4	3	3	4	3	2	3	3	2	3	3	3	3	3	3	2	2	2	3	2	4	1	1	3	2	2	1	4	2	5	5	6
62	2	1	1	2	2	2		3	3	3	3	3	3	3	2	3	3	3	3	3	3	3	3	3	3	3	3	3	3	3	3	3	3	3	3	3	3	2	3	3	3	3	3	3	4	4	3	4	4
59	1	1	1	1	1	1	3	4	4	4	3	4	3	4	3	4	4	3	3	4	4	4	3	4	4	4	3	3	4	3	3	4	4	4	3	4	4	3	3	3	4	3	3	3	5	4	5	5	5
50	1	1	1	1	2	1	3	5	3	3	3	3	2	2	1	4	3	2	3	3	4	3	2	2	2	3	3	3	2	2	1	3	3	2	2	3	2	3	1	1	2	1	1	1	5	3	4	5	5
47	1	2	2	2	2	2		3	1	1	3	1	1	1	1	3	3	1	1	3	3	1	1	3	3	3	1	1	1	1	1	1	1	1	1	1	1	1	1	1	1	1	1	1	4	4	4	2	2
44	1	1	1	1	2	1	3	3	3	3	3	3	3	3	3	3	3	3	3	3	3	3	3	3	3	3	3	3	4	3	3	3	3	3	3	3	3	3	3	2	3	3	3	3	4	4	4	4	4
61	2	2	2	2	2	2		1	1	1	1	1	1	1	1	1	1	1	1	1	1	1	1	1	1	1	1	1	1	1	1	1	1	1	1	1	1	1	1	1	1	1	1	1	1	1	1	1	1
46	1	2	2	1	1	2		5	2	2	2	4	2	3	1	4	3	2	3	2	3	2	2	2	2	3	2	3	2	3	1	3	2	2	2	3	2	2	2	1	2	2	1	1	6	4	4	5	2
60	2	1	1	2	1	1	2	5	5	5	5	5	5	5	5	5	5	4	1	5	5	5	5	5	5	5	5	5	5	5	5	5	5	5	5	5	5	5	4	2	5	2	1	1	1	1	7	7	7
62	2	1	1	1	2	1	2	4	3	4	4	3	3	3	3	3	3	2	3	4	3	2	3	4	3	3	3	3	2	3	4	3	2	3	4	3	2	3	2	3	4	3	2	3	4	3	4	5	4
41	1	2	2	2	1	1	2	5	5	1	5	1	5	5	5	5	5	1	5	5	5	5	5	5	1	5	5	5	5	1	1	5	5	5	5	5	5	1	1	1	1	1	1	1	1	7	1	1	1
64	2	2	2	2	2	1	2	4	2	2	2	2	1	2	1	2	2	3	3	2	2	2	2	2	2	2	2	2	2	2	1	2	2	2	1	2	2	2	2	1	2	2	1	1	6	4	4	4	5
57	1	1	2	1	2	1	1	3	2	2	4	1	3	5	2	4	5	2	3	5	5	4	4	4	4	4	3	3	3	1	2	5	5	5	3	4	3	1	1	1	1	1	1	1	3	4	1	1	2
56	2	2	2	2	2	1	2	2	2	2	2	2	2	2	2	2	2	2	2	3	3	2	2	2	3	2	2	3	2	2	2	2	2	2	2	2	2	2	1	1	2	2	1	1	5	4	4	5	5
64	1	1	1	2	2	1	2	4	4	4	5	3	3	3	3	3	3	3	3	3	3	3	3	3	3	3	3	3	3	3	3	3	3	3	3	3	3	4	3	3	3	3	3	3	5	3	5	5	4
47	2	1	1	2	2	1	2	3	3	3	3	3	3	3	3	3	3	3	3	3	3	3	1	5	3	3	3	2	3	3	3	3	3	3	4	3	3	3	2	3	3	3	3	3	4	4	4	4	4
54	2	1	2	2	2	1	1	5	3	3	5	3	5	5	5	5	5	1	1	5	5	5	5	1	1	5	5	5	1	3	5	5	5	5	5	5	1	1	1	1	1	1	1	1	1	7	1	1	1
34	1	1	1	1	1	1	3	5	4	5	2	4	3	4	1	4	4	1	1	3	5	5	3	3	3	4	3	3	4	3	4	3	4	2	2	2	3	2	2	3	5	3	3	4	3	4	4	6	5
52	1	1	1	2	2	1	1	5	5	5	4	5	3	3	2	3	3	4	3	3	4	3	3	3	3	3	3	3	3	3	2	3	3	3	2	3	3	4	3	2	4	3	3	3	4	3	6	5	5
68	2	2	1	2	1	2		1	1	3	2	2	3	1	1	3	4	4	1	4	2	2	1	3	1	3	1	2	1	3	1	2	2	2	1	2	2	2	1	1	2	3	1	1	6	1	6	6	6
54	1	2	1	1	2	1	4	4	3	3	4	3	4	3	4	5	5	1	3	5	5	5	5	3	4	5	3	5	5	3	3	5	5	5	4	5	4	3	3	3	3	3	3	3	4	4	3	3	3
51	2	1	1	2	2	1	3	3	3	3	3	2	1	3	3	3	3	3	3	3	3	3	3	3	3	3	3	3	3	3	3	3	3	3	3	3	3	3	3	3	3	3	3	3	1	5	4	4	5
59	1	1	1	2	2	1	1	4	3	2	3	3	2	3	2	3	3	3	4	3	4	3	2	3	3	3	3	3	3	3	2	3	2	2	2	2	2	2	2	2	3	2	1	1	5	4	4	4	5
52	1	2	2	1	2	2		4	5	4	4	5	4	3	2	3	4	3	2	4	4	4	1	4	2	3	3	4	2	4	1	3	4	4	3	3	3	2	1	1	2	1	1	1	2	1	7	7	7
65	1	1	1	2	2	1	1	5	2	2	3	2	2	3	2	4	4	1	4	4	4	4	2	2	2	4	2	4	2	2	1	3	2	2	2	3	3	2	2	1	2	2	1	1	6	3	5	6	5
68	2	1	1	2	2	1	2	1	1	1	4	1	1	1	1	1	1	1	1	1	3	4	2	3	2	3	3	3	3	3	3	3	3	2	2	2	3	2	2	2	2	2	2	2	5	4	5	5	5
63	1	1	2	2	1	1	4	5	5	5	5	4	4	4	4	5	5	2	2	5	5	5	4	3	4	5	5	5	4	4	4	5	5	4	4	4	5	3	3	1	4	4	1	1	2	5	1	1	1
47	1	2	2	2	2	1	3	4	4	4	5	2	4	4	1	5	5	1	1	4	5	5	4	3	4	4	3	4	4	3	3	4	4	3	3	4	4	2	2	2	2	4	1	1	3	4	3	4	4
49	1	2	2	1	2	1	3	3	3	3	3	3	3	3	3	3	3	3	3	3	3	3	3	3	3	3	3	3	3	3	3	3	3	3	3	3	3	3	3	3	3	3	3	3	4	4	4	4	4
67	2	1	2	2	2	1	3	4	2	2	3	3	3	3	2	3	3	1	3	3	4	3	3	3	3	4	2	3	3	3	3	3	3	3	1	3	2	2	2	1	1	1	1	1	7	6	4	3	3
65	2	1	2	2	1	1	2	3	1	2	3	2	1	2	1	2	2	5	4	2	3	2	2	3	2	2	1	1	1	1	1	2	2	2	1	2	1	3	2	1	4	1	1	1	6	2	6	7	6
68	1	1	1	2	2	1	3	4	1	2	2	1	3	1	1	3	3	1	1	3	4	2	1	2	3	2	1	2	4	1	1	4	3	1	2	3	2	4	1	1	4	1	1	1	4	4	4	6	4
54	1	1	1	2	2	1	4	3	3	3	3	3	3	3	2	3	3	3	3	4	3	3	2	3	3	3	3	3	3	2	3	3	3	3	3	2	3	3	2	2	3	2	2	2	5	4	5	5	5
51	1	1	2	2	2	1	1	4	2	3	3	2	2	3	1	2	2	4	2	3	4	3	2	3	2	2	2	2	1	1	1	2	2	1	1	1	2	5	3	1	3	2	1	1	4	2	6	5	7
35	1	2	2	2	2	2		2	3	3	3	2	3	3	2	3	3	2	3	3	3	2	3	3	2	3	3	2	3	3	2	3	3	2	3	3	3	2	3	2	3	3	3	3	3	2	3	3	3
33	2	2	2	1	2	1	4	4	3	3	3	3	3	3	3	3	3	3	3	3	3	3	3	3	3	3	3	3	3	3	3	3	3	3	3	3	3	3	3	3	3	3	3	3	4	4	4	4	4
56	2	1	1	1	2	1	3	4	4	4	4	4	4	5	2	4	4	1	4	4	5	4	1	3	2	4	3	4	3	2	1	4	4	3	2	4	3	4	1	1	4	1	1	1	4	4	4	4	4
65	1	1	2	1	2	1	1	5	3	4	3	4	2	4	1	1	3	4	3	3	3	3	3	3	3	3	3	3	3	4	1	3	3	3	3	3	3	3	3	3	3	3	3	3	4	4	4	4	4
58	1	1	1	1	1	1	3	2	2	3	2	2	2	3	1	2	2	2	3	3	4	2	3	2	2	2	2	2	3	2	1	2	2	2	2	2	2	1	2	1	3	1	1	1	5	4	5	6	5
54	2	2	2	2	1	2		4	4	4	3	2	3	3	1	3	3	3	3	3	4	2	2	2	2	2	1	2	2	2	2	2	3	2	3	2	2	1	1	1	1	1	1	1	4	4	4	4	4
52	1	1	2	1	2	1	4	4	3	3	3	3	3	3	3	4	4	3	3	3	4	4	3	3	3	3	3	3	3	3	3	4	3	3	2	3	2	3	2	2	2	2	2	1	4	4	4	4	4
67	2	1	2	2	2	1	2	5	5	5	5	5	5	5	5	5	5	5	5	5	5	5	5	5	5	5	5	5	5	5	5	5	5	5	5	5	5	4	4	4	4	4	4	4	5	2	5	5	5
65	1	1	1	2	2	1	1	4	2	2	2	3	2	2	2	2	2	3	3	2	2	2	2	2	2	2	2	2	2	3	2	2	2	2	2	2	2	3	2	2	2	2	2	2	5	4	5	5	5
59	2	1	1	1	2	1	1	4	3	4	5	4	4	3	2	3	3	3	2	3	4	3	2	2	3	3	2	3	3	3	3	3	3	3	3	3	3	3	2	2	3	3	2	2	4	3	5	5	5
55	1	2	2	2	2	2		4	4	4	3	4	3	3	2	3	3	3	3	3	4	3	3	3	4	3	3	3	4	4	3	3	3	3	3	3	3	3	2	2	2	3	2	2	3	2	5	5	5
49	1	2	2	1	2	2		3	3	3	3	3	3	3	3	3	3	3	3	3	3	3	3	3	3	3	3	3	3	3	3	3	3	3	3	3	3	3	3	3	3	3	3	3	3	3	3	3	3
46	1	2	2	1	2	2		3	4	4	4	3	3	3	3	3	3	3	3	3	4	3	3	3	3	2	2	3	3	3	3	3	3	3	3	3	3	3	2	2	3	3	2	2	3	4	4	4	4
55	2	1	1	2	2	1	4	1	1	1	1	1	1	1	1	1	1	3	1	3	3	1	1	1	1	1	1	1	1	1	1	1	1	1	1	1	1	1	1	1	4	1	1	1	5	2	5	5	6
56	1	1	2	2	2	1	2	3	3	3	3	3	3	3	3	3	3	3	3	3	3	3	3	3	3	3	3	3	3	3	3	3	3	3	3	3	3	3	3	3	3	3	3	3	4	4	4	4	4
46	1	2	1	2	2	1	2	3	3	3	3	3	3	3	3	3	3	3	3	3	3	3	3	3	3	3	3	3	3	3	3	3	3	3	3	3	3	3	3	3	3	3	3	3	4	4	4	4	4
58	2	1	1	2	2	1	4	5	3	3	3	3	3	3	3	3	3	3	3	3	3	3	3	3	3	3	3	3	4	3	4	3	4	3	3	3	3	2	2	2	2	2	2	2	5	4	4	4	4
68	2	1	1	2	1	1	2	4	4	5	4	3	4	5	3	3	4	4	2	5	5	4	4	3	4	5	3	4	4	2	1	2	4	3	2	3	1	3	2	2	3	2	1	1	4	3	5	5	5
83	2	1	1	1	2	1	2	5	1	5	4	2	4	4	2	4	3	4	2	4	4	4	2	4	4	4	5	4	4	2	2	4	4	3	2	4	4	4	4	4	5	4	4	4	3	2	2	2	2
66	2	2	2	2	1	1	2	3	4	1	4	5	5	4	1	4	3	1	1	5	5	5	4	3	3	3	2	2	1	3	1	5	5	4	1	5	1	4	1	1	3	1	1	1	4	4	6	7	6
61	2	2	2	1	2	1	2	5	5	5	5	1	5	5	5	5	5	1	3	3	5	3	1	3	1	5	5	4	1	1	1	5	5	4	1	5	3	2	1	1	1	1	1	1	1	7	4	2	1
69	2	1	1	1	1	1	3	2	1	4	2	4	1	1	1	2	1	4	4	3	2	2	1	3	2	1	4	1	4	4	2	2	2	3	2	1	2	4	3	3	4	3	2	3	7	3	6	6	6
65	2	1	1	2	2	1	2	4	3	3	3	3	3	3	3	3	3	3	3	3	3	3	3	3	3	3	3	3	3	3	3	3	3	3	3	2	5	3	2	1	3	3	3	3	5	4	4	4	4
41	2	2	2	2	2	1	2	5	5	5	5	5	4	4	3	5	5	2	3	4	5	5	2	3	5	5	4	5	3	1	1	3	5	2	2	4	2	2	2	2	2	2	2	2	3	5	5	5	5
60	2	1	1	1	2	1	2	3	4	4	3	4	3	3	3	3	3	4	3	3	4	4	2	3	3	3	3	3	4	4	2	4	4	3	3	4	4	4	4	3	4	4	3	3	3	1	4	4	4
47	1	2	2	2	2	1	3	5	3	4	4	2	3	3	1	4	3	2	3	4	4	3	4	3	4	3	4	4	4	4	5	4	2	4	4	4	3	2	2	2	3	2	1	1	3	3	3	4	4
50	1	1	2	2	2	1	2	3	3	3	3	3	3	3	3	3	3	3	3	3	4	3	3	3	3	3	2	3	3	3	3	3	3	3	3	3	3	4	3	2	3	2	2	2	3	4	4	4	4
62	1	1	1	1	2	1	3	4	2	3	3	4	3	3	3	3	3	3	2	3	4	3	3	3	3	3	3	3	3	3	3	3	3	3	3	3	3	3	2	2	3	3	2	3	2	3	3	4	3
47	1	1	1	1	1	1	4	5	4	3	4	3	4	4	3	4	4	3	3	4	4	4	4	3	3	4	3	3	3	3	3	3	3	3	3	3	3	3	3	3	3	3	2	2	4	5	4	3	4
74	1	1	1	2	1	1	1	2	1	2	2	4	2	3	1	2	2	4	4	2	4	3	1	4	3	2	2	2	2	3	1	2	2	1	2	3	2	3	2	1	4	2	1	1	5	3	5	5	5
57	1	1	1	2	2	1	4	5	5	5	5	5	5	5	1	5	5	1	1	5	5	5	3	4	3	5	5	5	5	5	1	5	5	5	4	5	4	2	2	1	3	2	1	1	1	4	4	5	1
72	2	1	1	1	2	1	2	4	4	4	2	3	2	4	2	3	3	3	3	3	3	2	2	3	3	3	2	2	3	3	2	2	2	2	2	2	2	3	2	2	3	3	1	1	5	4	5	5	5
54	2	1	1	2	2	1	3	2	2	4	2	4	4	3	2	2	2	3	2	4	4	3	2	3	2	3	4	2	4	3	2	4	3	2	2	2	2	3	2	2	4	2	2	2	3	3	5	5	5
69	2	1	1	2	2	1	3	3	5	5	3	4	4	4	4	4	4	4	2	4	5	4	3	4	4	4	4	4	4	4	3	4	4	3	3	4	3	4	4	3	4	4	3	3	2	2	6	5	5
66	2	1	1	1	2	1	3	5	5	5	3	4	4	5	2	3	3	3	2	4	4	4	3	4	3	3	4	3	4	4	2	4	3	3	3	3	3	3	2	2	4	3	2	2	3	2	4	5	5
71	2	1	1	2	2	2		2	1	2	2	3	2	2	1	2	2	3	3	2	2	2	1	1	1	1	1	1	1	1	1	1	2	1	1	1	1	2	1	1	1	1	1	1	6	1	7	6	6
56	1	1	1	1	2	1	3	4	2	2	2	2	2	3	1	2	2	4	3	3	3	2	2	3	2	2	2	2	2	2	1	2	2	1	1	1	4	3	2	1	3	2	1	1	4	1	5	5	6
71	2	2	1	1	1	1	2	5	5	1	5	1	5	5	5	5	5	1	3	5	5	5	5	1	1	5	5	5	3	1	1	5	5	3	1	5	3	3	1	1	3	1	1	1	5	4	5	6	4
60	1	1	1	1	2	1	3	4	4	4	3	4	3	4	2	3	3	4	2	3	5	3	2	4	4	4	4	3	3	4	3	4	4	3	2	4	3	3	2	2	3	3	1	1	1	2	5	5	5
75	2	1	1	2	1	1	3	3	4	4	3	3	3	2	2	2	3	4	3	3	4	3	3	4	4	3	3	2	3	3	3	2	3	3	3	2	4	2	2	2	4	2	2	2	5	4	5	5	4
56	1	1	2	1	1	1	2	5	1	2	3	1	1	1	1	1	1	5	1	2	3	3	1	3	3	2	1	1	1	2	1	2	1	1	1	1	1	3	1	1	1	1	1	1	5	1	6	6	6
76	2	2	2	2	2	2		1	2	2	2	3	2	2	2	2	1	5	3	1	2	2	1	3	2	1	2	1	1	3	2	2	2	2	2	2	2	4	3	3	3	3	3	2	4	3	7	7	7
68	2	1	1	2	2	1	2	5	4	3	4	4	3	4	2	5	5	1	1	2	4	1	2	3	2	5	3	5	2	3	2	4	5	2	1	5	3	1	1	1	1	1	1	1	4	6	3	3	1
67	2	1	1	2	2	1	2	2	2	3	3	2	3	2	2	3	3	1	1	3	4	3	2	3	2	3	3	3	3	2	2	2	2	2	2	3	3	2	2	2	3	2	2	2	5	3	4	5	4
64	2	1	1	2	2	1	2	5	5	5	5	4	5	5	5	5	5	1	5	5	5	5	5	3	4	5	5	5	5	4	3	5	5	5	5	5	5	2	1	1	1	2	1	1	1	7	1	1	1
68	1	1	1	2	2	1	2	5	3	4	3	4	3	4	3	4	4	3	3	4	4	3	4	4	4	4	4	4	3	4	4	4	4	4	4	4	4	4	3	3	4	4	3	3	2	3	4	4	4
57	2	1	2	2	2	1	2	1	3	1	4	2	2	2	2	3	3	3	3	3	3	3	3	3	3	3	3	3	3	3	3	3	3	3	3	3	3	3	3	3	3	3	3	3	4	4	4	4	4
71	2	1	2	1	1	1	1	5	3	5	4	4	4	3	3	4	4	3	2	4	4	4	3	3	3	3	3	3	3	3	3	3	3	3	3	3	3	3	3	2	2	2	2	2	4	4	4	4	4
59	1	1	2	1	2	1	1	5	3	5	3	4	4	3	1	4	4	1	1	4	4	4	3	3	4	3	3	3	4	4	3	3	3	3	3	3	3	4	3	1	4	3	1	2	4	4	4	5	4
63	1	1	1	2	1	1	2	5	3	3	4	3	3	3	2	5	4	1	3	3	3	3	3	3	3	3	3	3	3	3	3	3	3	3	3	3	3	3	3	2	3	3	2	3	4	4	1	3	1
64	2	1	2	1	2	1	2	4	4	4	4	3	4	4	2	4	4	2	3	4	4	4	2	4	4	4	3	3	3	3	2	4	4	2	3	4	4	4	3	2	4	2	2	2	4	4	4	4	4
63	1	2	1	2	2	2		3	3	4	4	3	3	4	3	3	4	3	2	3	4	3	3	3	4	3	4	3	4	4	3	4	4	4	3	4	3	3	3	3	4	3	3	3	5	4	4	5	4
38	1	1	2	1	2	1	2	3	2	4	3	4	3	3	3	3	2	3	2	3	2	2	3	2	2	2	2	2	3	4	3	3	3	2	2	2	2	3	2	2	4	2	1	1	4	4	4	5	5
57	2	1	1	1	2	1	2	3	3	3	2	3	3	3	3	3	3	3	3	3	3	3	3	3	3	2	3	3	3	3	3	2	3	3	3	2	3	3	3	3	3	3	3	3	4	4	4	4	4
59	1	1	2	2	2	1	1	4	3	3	4	3	4	4	2	3	4	3	2	4	5	4	2	3	3	4	4	4	4	2	2	4	4	3	2	3	4	3	2	2	4	2	2	2	3	1	5	5	4
54	1	1	1	1	1	1	3	4	4	3	4	4	5	4	3	4	5	2	2	3	4	3	4	3	3	4	4	3	3	2	3	3	4	4	4	4	4	2	2	2	2	2	2	2	5	4	4	4	4
53	2	2	2	2	2	1	2	5	4	1	4	1	5	4	5	5	4	1	1	5	5	5	1	1	5	5	3	5	5	1	1	4	3	5	3	4	5	1	1	1	1	1	1	1	5	5	5	6	3
50	2	1	1	2	2	1	3	4	2	3	3	3	2	3	4	2	3	3	3	2	2	3	2	4	4	3	3	3	3	3	4	3	4	3	3	2	2	3	4	4	3	4	2	3	3	5	5	4	4
38	1	2	2	1	1	2		4	5	3	5	3	3	5	4	5	5	2	2	2	5	5	4	3	3	4	5	4	5	3	3	4	5	4	4	5	5	3	3	2	4	3	2	2	4	6	5	2	2
32	2	2	2	2	2	1	3	1	1	1	1	1	1	1	1	1	1	1	1	1	1	1	1	1	1	1	1	1	1	1	1	1	1	1	1	1	1	5	5	5	5	1	1	1	4	4	4	4	4
53	2	2	2	2	2	1	3	3	3	3	3	3	3	3	2	4	4	1	1	4	3	3	3	3	2	3	2	3	3	1	1	3	2	3	3	3	3	2	2	1	3	2	1	1	4	4	2	4	3
73	2	2	2	2	2	2		4	2	4	4	3	4	5	1	4	4	2	2	4	4	4	3	4	2	4	2	4	3	2	2	3	3	2	2	4	2	2	2	2	2	2	2	2	2	3	4	4	4
76	2	1	2	2	1	1	1	4	3	3	2	2	2	2	2	2	2	2	2	3	3	2	2	2	2	2	2	2	2	2	2	2	2	2	2	2	2	2	2	2	2	2	2	2	5	3	5	5	5
56	2	1	2	2	2	1	1	5	4	5	4	5	5	4	1	1	3	3	3	4	4	3	3	4	4	3	4	3	3	3	1	2	2	1	1	1	1	3	1	1	3	1	1	1	4	4	5	5	4
60	2	2	2	2	1	1	3	5	4	5	5	4	4	4	1	5	4	3	1	4	4	4	1	5	3	4	3	4	3	4	1	4	4	1	1	3	3	4	2	2	4	3	2	3	4	2	4	4	4
62	2	1	1	1	2	1	4	4	4	4	3	4	3	3	3	2	4	3	2	3	4	4	3	4	3	3	3	4	2	2	2	4	4	3	2	3	3	3	3	3	3	2	2	2	5	4	4	5	4
46	1	2	2	2	2	1	3	4	4	4	3	4	3	3	1	3	3	1	3	3	4	3	3	3	3	2	1	2	2	4	1	3	3	4	1	3	1	3	2	1	3	1	1	1	4	4	4	4	1
55	2	1	1	1	2	1	3	5	5	3	4	1	3	5	2	5	3	2	2	3	5	5	3	3	2	3	3	5	2	2	1	5	4	2	2	4	3	1	1	1	1	1	1	1	5	5	3	3	3
44	1	1	1	2	2	1	3	5	5	3	5	5	5	5	3	5	5	1	3	3	4	4	3	3	3	5	2	3	3	3	3	3	3	3	3	3	2	1	1	1	1	1	1	1	4	7	1	1	1
66	2	1	1	1	1	1	2	5	1	1	1	1	1	1	1	1	2	3	3	4	3	1	1	1	1	1	1	1	1	1	1	1	1	1	1	2	1	2	1	1	3	2	1	1	5	2	6	4	4
58	1	2	2	1	2	2		5	5	4	3	3	4	4	2	3	4	3	2	4	5	4	3	3	3	4	3	3	2	2	2	3	3	4	3	3	3	2	2	1	4	3	2	2	4	4	5	5	4
51	1	1	1	2	2	1	3	3	3	3	3	3	3	3	3	3	3	3	3	3	3	3	3	3	3	3	3	3	3	3	3	3	3	3	3	3	3	3	2	2	3	3	2	2	4	4	4	4	4
57	1	1	2	2	1	1	2	4	3	3	3	4	4	3	3	4	3	2	2	4	4	3	3	3	4	3	4	3	5	4	3	4	4	3	3	3	4	4	4	3	4	4	3	3	4	3	4	5	4
51	1	1	1	2	2	1	4	3	3	4	4	3	3	3	2	3	3	3	3	3	3	3	3	3	3	3	4	3	3	2	3	3	3	4	3	3	3	2	2	2	2	1	1	1	4	4	3	3	5
56	1	1	1	1	2	1	3	5	4	4	4	2	4	5	4	5	5	1	3	5	5	4	3	3	4	4	4	4	4	2	2	4	4	4	4	4	4	3	3	2	4	3	2	3	4	4	4	4	4
28	1	2	2	2	2	1	2	3	2	4	2	4	2	2	1	2	2	2	3	3	4	3	1	3	4	1	1	2	4	4	2	2	2	4	4	2	3	4	4	2	4	4	2	2	4	1	3	5	5
49	2	1	1	2	2	1	2	4	2	2	3	2	2	3	2	3	3	2	2	2	2	2	2	2	2	2	2	3	2	2	2	3	3	2	2	2	2	2	2	2	2	2	2	2	5	4	4	4	4
63	2	1	1	1	2	1	4	4	2	3	3	2	5	4	1	3	4	3	1	5	3	3	2	3	4	3	5	2	2	3	1	3	3	2	2	4	3	2	2	2	4	4	2	2	4	3	6	6	6
62	2	2	2	2	2	1	1	5	3	2	3	4	2	2	1	3	3	2	2	4	4	3	2	2	3	3	3	2	2	3	1	3	3	2	2	3	2	1	1	1	3	2	2	2	3	4	3	5	4
65	2	1	1	2	2	1	2	4	4	3	4	5	4	4	3	3	4	4	3	3	4	4	3	3	4	4	3	4	3	4	4	3	3	2	3	4	3	3	4	3	3	3	4	4	5	4	4	3	4
56	1	2	1	2	2	1	5	3	3	2	2	2	2	2	1	1	2	3	3	3	3	3	3	3	3	3	3	3	3	3	3	3	3	3	3	3	3	2	3	2	2	1	1	1	4	4	4	4	4
70	2	1	1	1	1	1	2	5	3	3	2	2	4	4	3	4	3	3	3	3	4	3	4	3	3	3	3	4	4	2	2	4	4	3	2	4	3	2	2	2	2	2	2	2	3	3	3	3	3
49	1	2	2	1	1	1	2	5	3	5	3	1	1	1	1	3	3	1	2	2	3	3	2	1	1	2	1	3	3	3	3	3	3	1	1	3	3	1	1	1	4	1	1	1	4	2	5	6	6
63	1	1	1	2	2	1	1	4	3	3	4	3	3	4	3	3	3	3	3	3	4	3	3	3	3	4	3	3	3	3	2	3	3	3	2	4	3	2	2	2	3	2	2	2	4	4	4	4	4
50	1	1	1	2	2	1	3	4	3	3	3	3	3	3	3	3	3	3	3	3	3	3	3	3	3	3	3	3	3	3	3	3	3	3	3	3	3	3	3	3	3	3	3	3	4	4	4	4	4
70	2	2	2	2	2	2		4	3	3	3	3	3	3	3	3	3	3	3	3	3	3	3	3	3	3	3	3	3	3	3	3	3	3	3	3	3	3	3	3	3	3	3	3	4	4	4	5	4
77	2	1	1	1	2	1	3	4	2	2	3	2	2	3	2	3	3	3	3	3	3	3	2	3	3	3	2	3	2	3	1	2	2	2	1	1	2	2	2	2	2	1	1	1	5	4	5	6	5
26	2	2	2	2	2	2		1	1	1	1	1	1	1	1	1	1	1	1	1	1	1	1	1	1	1	1	1	1	1	1	1	1	1	1	1	1	1	1	1	1	1	1	1	1	1	1	1	1
59	1	2	2	2	2	1	1	3	4	4	4	4	5	4	2	5	5	1	1	3	5	3	1	3	4	4	4	3	4	4	3	4	5	3	2	3	3	5	3	1	5	4	1	3	3	4	4	5	4
80	2	1	2	2	1	2		3	1	2	2	3	3	3	2	3	3	4	3	2	3	3	1	3	5	3	2	3	2	3	2	4	3	2	2	3	3	4	1	1	4	2	1	1	5	1	7	7	5
47	1	2	2	2	2	2		5	5	5	5	1	5	5	5	5	5	5	3	5	5	5	5	3	1	5	1	5	3	1	1	5	5	1	3	5	5	1	1	1	1	1	1	1	4	1	6	6	6
52	1	1	1	1	2	1	3	5	1	1	5	1	1	3	1	5	5	1	3	4	4	4	1	2	5	4	4	3	2	1	1	4	4	4	1	4	2	1	1	1	5	1	1	1	7	7	1	4	1
75	2	1	2	2	2	1	2	2	2	2	2	2	2	2	3	3	3	2	2	2	2	2	3	3	3	3	2	2	2	2	2	2	2	2	2	2	2	4	3	3	3	2	3	3	6	2	5	5	5
80	2	1	1	2	2	1	1	2	4	4	4	4	3	3	3	3	3	3	3	3	3	4	2	4	4	4	3	3	3	3	3	3	3	3	2	3	2	4	3	3	3	3	3	3	5	3	5	5	5
59	1	1	1	2	2	1	3	4	1	1	3	2	2	2	1	2	2	2	3	3	2	2	2	2	2	2	1	2	2	2	1	1	1	1	1	1	1	1	1	1	1	1	1	1	6	2	6	5	6
67	2	1	1	2	1	1	2	3	3	3	3	3	3	3	3	3	3	3	3	3	3	3	3	3	3	3	3	3	3	3	3	3	3	3	3	3	3	3	3	3	3	3	3	3	4	4	4	4	4
53	1	2	1	1	1	1	2	5	4	4	4	3	4	4	3	3	3	2	3	4	5	3	3	3	3	3	3	3	4	3	2	3	3	3	2	3	3	3	2	2	3	2	2	2	3	2	4	6	5
52	1	1	2	2	2	1	1	4	1	4	4	4	4	4	3	4	4	1	1	4	4	4	4	4	4	4	5	4	4	4	4	4	4	5	4	4	4	4	4	4	4	4	4	4	1	4	5	6	5
47	1	2	2	1	2	1	3	4	2	3	2	3	2	1	1	1	1	3	1	2	2	1	1	2	2	2	2	1	1	2	1	1	1	1	1	2	3	2	2	1	3	1	2	2	6	2	5	6	5
70	1	1	2	2	2	1	2	4	4	3	3	2	3	4	4	3	4	2	2	3	4	3	3	3	4	4	4	4	4	4	2	3	2	2	2	4	3	3	3	2	3	2	2	2	4	4	3	3	3
44	2	1	2	2	2	2		3	3	3	3	3	3	3	3	3	3	3	3	3	3	3	3	3	3	3	3	3	3	3	3	3	3	3	3	3	3	3	3	3	3	3	3	3	4	4	4	4	4
67	2	1	1	1	1	1	5	5	4	4	3	5	4	3	2	5	3	2	1	4	5	4	1	3	2	3	3	3	4	3	1	4	5	4	2	4	2	3	1	1	4	1	1	1	2	1	5	5	5
78	2	1	1	2	1	1	2	4	2	4	3	4	2	3	1	2	3	3	3	4	3	3	3	3	3	3	2	2	2	2	2	2	2	2	2	2	2	3	2	2	2	2	1	1	4	2	4	4	3
69	2	2	1	2	2	2		4	2	3	4	4	3	4	2	4	3	3	2	4	4	3	2	3	4	3	4	3	3	3	3	3	4	2	2	3	2	3	3	2	4	2	2	2	6	4	6	6	6
57	2	2	2	2	2	1	1	4	4	3	4	3	5	4	2	4	4	3	2	4	5	4	2	3	3	3	3	3	3	3	1	4	4	4	4	4	3	3	1	1	4	1	1	1	4	4	4	4	4
64	2	1	1	1	2	1	3	4	2	2	2	4	2	2	2	2	2	4	3	2	2	2	2	2	2	2	2	2	2	2	2	2	2	2	2	2	2	2	2	2	2	2	2	2	6	2	6	6	6
83	2	1	1	2	2	1	2	4	2	2	3	2	2	2	1	2	2	4	4	3	2	2	2	2	2	2	1	2	2	2	1	2	2	2	1	1	2	2	2	1	2	2	1	1	5	3	5	5	5
56	2	2	2	2	1	2		3	4	4	3	2	3	3	1	2	3	5	3	3	4	2	1	4	2	3	1	1	4	3	1	3	2	1	1	3	4	5	3	2	5	5	4	4	3	1	7	7	7
58	2	1	1	2	2	1	1	3	3	3	5	4	5	5	3	4	4	3	3	3	5	4	3	3	3	4	5	5	5	3	3	4	4	4	4	4	5	3	3	3	4	3	2	2	4	4	3	4	5
56	2	1	1	2	2	1	2	2	4	4	4	4	4	4	3	4	4	4	2	4	4	4	3	4	4	4	3	4	4	4	4	4	4	4	4	4	4	3	4	3	4	4	3	3	3	3	4	4	5
49	2	1	1	2	2	1	3	1	2	4	4	2	3	3	3	3	2	3	3	1	1	2	3	2	1	2	2	2	2	2	3	2	2	2	2	2	2	2	2	3	2	2	3	2	2	4	2	4	2
62	1	1	1	2	2	1	2	2	4	3	2	2	2	2	1	3	2	4	3	2	3	2	2	2	2	2	1	2	2	2	1	2	2	2	1	2	4	2	1	1	2	1	1	1	5	3	5	5	5
62	2	1	1	1	1	1	2	3	2	3	3	4	3	2	3	3	2	4	4	3	3	3	2	3	3	2	4	3	3	3	2	3	2	3	3	3	3	3	3	2	3	3	3	3	3	5	4	4	5
43	2	2	2	2	2	2		4	3	5	5	4	3	4	3	5	5	3	3	5	5	5	3	5	4	4	4	4	4	4	3	4	5	4	4	4	4	4	3	3	4	4	2	2	1	1	6	7	6
66	2	1	1	1	2	1	3	5	2	3	2	2	2	3	1	4	2	3	3	3	3	2	1	1	3	2	1	2	2	2	1	3	3	1	1	3	3	2	2	2	4	2	2	2	5	3	6	6	5
35	2	1	1	1	2	1	2	5	2	5	3	1	1	3	1	4	3	3	2	4	4	3	4	2	2	3	2	4	1	1	1	1	1	1	1	1	1	1	1	1	1	1	1	1	1	2	6	6	7
58	1	1	2	2	2	1	2	5	5	1	5	2	5	5	4	5	5	1	1	5	5	5	4	3	3	5	3	5	3	2	1	3	3	5	3	3	3	3	1	1	3	3	1	1	4	4	4	3	2
69	2	2	2	2	2	2		4	2	3	2	3	2	2	3	3	3	3	2	4	3	3	2	3	3	2	3	2	2	4	2	2	2	2	2	2	2	2	2	2	2	2	2	2	5	2	5	5	4
77	1	1	1	2	2	1	3	1	1	1	1	4	4	1	1	1	1	4	1	2	1	1	1	1	1	1	2	1	1	1	1	1	1	1	1	1	1	4	1	1	4	1	1	1	4	4	4	4	4
68	2	2	2	2	2	1	1	2	2	2	2	2	1	1	1	1	1	4	3	2	2	1	1	1	1	1	1	1	1	1	1	2	1	1	1	1	4	2	1	1	1	1	1	1	6	1	7	7	7
55	2	2	2	2	2	1	2	2	4	3	3	3	3	3	3	3	2	4	3	3	4	3	3	4	3	3	3	3	3	2	2	3	3	3	3	3	3	3	3	2	3	2	2	2	4	4	5	5	5
68	2	1	1	2	2	1	3	4	2	3	2	3	3	3	2	3	3	4	2	4	3	3	1	2	5	3	3	3	3	3	1	2	2	1	1	2	2	4	3	1	2	2	2	1	5	3	5	5	5
61	2	1	1	2	2	1	2	2	3	4	3	4	3	3	3	3	3	4	3	3	4	3	3	3	3	3	3	3	3	3	3	3	3	3	3	3	3	3	3	3	3	3	3	3	4	4	4	4	4
53	1	1	1	2	2	1	4	4	4	4	2	5	5	4	3	3	4	3	2	4	4	5	1	3	3	4	5	3	3	5	2	3	3	2	2	3	3	4	3	1	4	2	1	2	4	2	6	6	7
72	1	1	2	1	2	1	2	5	4	1	4	1	4	4	1	5	5	1	3	5	5	4	1	3	1	4	3	5	3	1	1	4	3	2	1	4	3	2	1	1	2	1	1	1	4	4	4	4	5
58	1	1	2	1	2	1	1	4	4	1	4	1	4	4	3	5	3	1	2	4	4	3	3	3	3	4	4	4	4	1	2	4	4	3	3	3	2	3	3	2	3	3	2	2	1	3	2	3	3
62	2	1	1	2	2	1	3	4	4	4	5	3	5	4	3	5	5	1	1	5	5	3	3	3	3	4	4	5	4	2	1	4	4	3	3	3	3	2	2	1	4	3	2	3	3	4	5	5	4
54	2	2	2	2	2	1	4	3	4	3	3	2	2	2	2	2	2	3	3	4	3	3	2	3	3	3	3	3	3	3	3	3	3	3	3	3	3	3	3	3	3	3	3	3	4	4	4	4	4
75	1	1	2	2	1	2		1	1	1	1	1	1	1	1	1	1	5	3	4	4	3	2	3	2	2	1	1	3	3	1	2	2	1	1	1	1	3	1	1	3	1	1	1	6	1	7	6	6
75	1	1	1	2	2	1	1	5	3	3	3	4	4	3	1	3	3	4	4	4	4	3	2	2	2	3	3	2	3	3	1	3	2	1	1	3	2	3	2	1	3	1	1	1	4	2	5	6	5
77	2	1	1	2	2	2		3	3	3	4	3	3	3	3	3	3	2	1	3	4	3	3	3	3	4	3	3	3	3	2	3	3	2	2	3	3	3	2	2	2	1	1	1	3	5	4	2	4
76	1	2	2	2	1	1	3	3	3	3	3	3	3	3	3	3	3	3	3	3	3	3	3	3	3	3	3	3	3	3	3	3	3	3	3	3	3	4	2	1	2	1	1	1	4	2	5	4	4
73	1	1	1	2	2	1	3	5	4	5	5	5	5	5	3	3	5	3	2	4	5	5	3	4	4	4	4	4	4	4	3	4	4	4	4	4	4	4	3	3	4	4	3	4	3	4	4	5	4
71	2	2	2	2	2	1	3	5	2	4	3	3	3	3	2	3	3	3	2	3	3	3	3	3	2	3	2	2	2	2	2	3	3	2	2	3	2	3	3	2	3	2	2	2	5	4	4	4	3
77	1	1	1	1	2	1	2	4	2	3	2	2	2	2	2	2	2	3	2	2	2	2	3	3	3	3	4	3	3	3	2	2	2	2	2	2	4	3	3	3	4	3	3	3	4	2	5	5	5
58	1	2	2	2	2	2		4	1	3	3	3	1	1	1	3	3	4	5	3	3	3	1	4	3	2	3	3	3	3	1	3	3	2	1	3	2	4	3	1	5	2	1	1	5	1	5	5	4
57	2	2	2	2	2	2		1	1	1	1	1	1	1	1	1	1	1	1	1	1	1	1	1	1	1	1	1	1	1	1	1	1	1	1	1	1	1	1	1	1	1	1	1	1	1	1	1	1
56	1	1	1	2	1	1	3	4	4	4	4	3	3	3	3	3	3	3	3	4	4	4	4	3	3	3	3	3	3	3	2	3	3	3	3	3	3	3	3	3	3	3	2	2	3	4	4	5	4
63	1	1	1	2	2	1	1	3	4	3	3	3	3	3	2	3	3	3	3	3	4	3	3	4	3	3	3	3	3	3	3	3	3	3	3	3	3	3	3	3	3	3	2	2	4	4	4	4	4
61	2	1	2	2	1	1	2	5	5	4	3	4	3	4	2	4	3	3	3	4	4	4	4	4	3	4	5	4	4	4	2	4	4	3	3	3	4	4	3	3	4	4	3	3	5	1	6	6	6
44	1	1	1	2	2	1	4	3	4	4	3	4	3	4	4	3	4	4	3	3	3	3	4	4	4	3	3	4	4	4	3	4	3	4	3	4	4	4	4	4	3	3	4	4	3	3	3	4	4
55	1	1	1	2	2	1	6	3	3	3	3	3	3	3	3	3	3	3	3	3	4	4	3	3	3	3	3	3	3	3	3	3	3	2	3	3	3	2	2	2	4	2	2	1	4	3	5	5	5
61	1	2	2	2	2	2		4	4	3	4	4	5	5	3	5	5	1	3	4	5	5	3	3	5	5	3	5	4	3	3	4	4	4	4	4	3	4	3	3	4	3	3	3	4	5	3	4	3
70	2	1	1	2	1	1	1	4	1	2	3	2	2	2	2	2	3	3	3	3	3	3	1	3	2	3	2	2	3	2	1	2	3	2	2	2	2	2	2	1	2	2	1	1	6	2	6	6	6
50	1	2	2	1	2	1	3	2	1	2	3	1	1	1	1	1	2	3	3	2	2	3	1	2	1	2	1	2	1	1	1	1	2	1	1	2	2	1	1	1	1	1	1	1	6	3	5	6	6
70	2	1	1	1	1	1	4	3	3	3	3	3	3	3	3	3	3	3	3	3	3	3	3	3	3	3	3	3	3	3	3	3	3	3	3	3	3	4	3	3	4	4	3	3	4	2	5	5	5
77	1	1	1	2	1	2		3	3	3	3	3	3	3	3	3	3	3	3	3	3	3	3	3	3	3	3	3	3	3	3	3	3	3	3	3	3	3	3	3	3	3	3	3	4	4	4	4	4
67	2	1	1	2	1	1	3	5	3	4	2	4	3	3	3	3	3	3	3	3	4	3	3	3	3	3	3	3	3	3	3	3	3	3	3	3	3	2	2	2	2	2	3	3	4	4	4	4	4
58	2	1	1	1	2	1	1	3	3	3	3	3	2	3	2	3	3	2	2	2	4	3	1	3	2	3	3	3	2	2	2	3	3	2	2	3	3	3	2	2	3	1	2	1	4	4	4	3	4
58	1	1	2	2	2	1	1	5	3	2	3	3	3	3	2	3	3	2	3	3	3	3	3	3	4	3	2	3	3	3	3	3	3	2	3	3	3	1	1	1	1	1	1	1	3	4	3	4	4
58	1	1	2	2	2	1	2	5	5	5	5	5	5	5	5	5	5	1	5	4	5	5	3	3	4	5	5	5	4	5	3	5	5	5	5	5	3	2	2	2	3	3	2	2	1	4	4	4	3
47	2	2	2	2	2	2		3	2	2	1	4	1	2	1	1	1	4	1	2	2	2	1	2	3	1	1	1	1	3	1	2	2	1	1	1	4	4	2	1	5	3	1	1	6	2	5	5	6
67	2	1	2	1	1	1	2	4	3	4	4	4	3	3	2	3	3	3	3	4	3	4	3	3	4	4	3	3	2	3	3	3	3	2	2	2	2	3	2	2	2	2	2	2	3	3	3	3	3
69	1	2	1	2	2	2		4	1	4	3	1	1	4	1	4	3	1	1	5	4	3	1	3	5	4	1	4	3	2	1	5	4	2	2	3	4	4	1	1	4	2	1	1	3	3	5	6	4
58	2	2	2	1	2	2		3	3	3	3	3	3	3	3	3	3	3	3	3	3	3	3	3	3	3	3	3	3	3	3	3	3	3	3	3	3	3	3	3	3	3	3	3	4	4	4	4	4
63	1	1	1	2	2	1	3	4	4	4	3	1	3	4	1	3	4	3	1	4	3	4	2	4	2	4	5	4	4	1	1	4	4	2	2	4	3	4	2	3	4	4	1	3	4	3	2	5	5
62	2	2	2	1	1	1	1	5	1	5	1	5	1	1	1	1	1	5	5	1	5	1	1	5	1	1	1	1	1	5	1	1	1	1	1	1	5	5	1	1	5	1	1	1	7	1	7	7	7
62	2	2	1	2	1	2		5	3	3	3	5	4	3	1	3	2	5	3	5	4	3	2	4	3	3	2	3	2	4	1	3	2	2	1	1	2	3	1	1	3	1	1	1	3	2	6	5	4
51	2	2	2	1	2	1	3	5	5	5	5	5	5	5	1	5	5	1	1	5	5	5	1	5	5	5	5	5	5	5	3	5	5	5	1	5	5	4	3	1	4	1	1	1	1	4	1	1	1
61	2	1	1	2	2	1	2	2	3	4	3	4	3	3	1	3	3	3	2	4	4	4	2	4	4	4	4	4	4	2	2	4	4	3	2	4	3	3	2	2	4	2	2	2	3	3	4	5	5
77	1	1	1	2	2	1	1	5	2	4	3	5	3	4	1	4	4	4	3	3	4	4	1	4	3	3	3	2	3	5	2	3	3	2	2	2	2	4	3	1	4	3	1	1	5	1	7	7	7
46	1	2	2	1	2	2		4	2	4	1	4	4	4	1	2	3	3	3	3	4	4	1	1	3	2	1	1	2	1	1	3	2	1	1	1	2	2	1	1	3	1	1	1	5	1	4	6	7
63	2	2	2	2	2	1	3	3	4	4	3	4	5	3	2	3	3	4	2	4	5	3	3	3	3	3	4	3	4	4	2	3	4	3	2	3	2	4	4	2	5	3	3	4	4	2	5	6	6
77	2	2	2	2	1	1	2	1	1	4	3	4	3	2	1	1	2	5	2	3	4	3	3	2	3	3	3	2	3	3	2	3	3	2	2	2	3	5	2	1	4	2	3	3	5	1	7	6	6
63	2	1	1	2	2	1	3	5	5	5	5	2	5	5	1	5	5	1	3	5	5	5	5	5	3	5	5	5	5	1	1	5	5	5	5	5	5	1	1	1	3	2	1	1	1	6	4	1	1
51	1	2	2	2	2	2		3	4	4	4	5	5	4	3	4	4	3	2	3	4	3	2	2	2	4	4	5	4	3	1	4	4	2	1	3	2	2	2	1	3	1	1	2	4	2	5	5	4
67	1	2	2	2	2	2		3	4	3	4	2	3	4	2	3	3	1	1	3	1	3	3	3	3	3	1	3	3	3	3	4	4	3	3	3	3	2	2	2	4	2	2	2	4	4	4	4	4
42	2	2	2	2	2	2		4	3	1	4	1	3	4	1	4	4	1	5	2	4	4	2	2	1	3	1	5	1	1	1	4	4	1	1	3	1	1	1	1	1	1	1	1	4	6	2	5	1
70	2	1	1	2	2	1	1	4	2	2	2	2	2	3	3	3	3	4	3	3	3	3	2	3	3	3	3	3	4	3	2	3	3	3	3	3	3	4	3	3	3	2	2	2	6	4	4	4	4
77	2	1	1	2	2	1	1	2	2	2	2	3	3	2	2	2	2	3	2	3	2	2	2	3	2	2	2	2	3	3	2	2	2	2	2	2	2	4	3	2	3	3	2	2	5	3	5	5	5
62	1	2	2	2	2	1	1	4	2	2	4	2	2	2	2	3	4	3	2	4	2	2	2	3	2	3	2	2	2	2	2	2	2	2	2	2	2	3	2	2	2	2	2	2	6	4	4	3	4
57	2	2	2	2	2	1	3	1	1	1	1	1	1	1	1	1	1	1	2	2	3	3	3	2	3	2	3	2	3	3	3	2	3	3	3	3	3	3	2	3	2	1	4	4	3	4	5	4	5
66	2	1	1	1	2	1	3	4	1	3	3	2	2	2	1	2	2	2	2	3	4	3	2	3	2	2	2	2	2	2	1	2	2	2	1	1	1	2	1	1	1	1	1	1	4	3	3	5	4
62	2	2	2	2	2	1	2	3	3	3	4	4	4	4	3	4	3	2	3	4	4	4	3	3	4	4	3	4	3	3	3	4	4	3	3	4	3	3	2	2	3	3	2	3	3	4	2	3	3
75	2	1	1	2	1	1	2	3	4	4	5	4	3	4	2	4	5	4	2	5	4	4	2	5	4	4	4	4	2	5	1	5	5	4	3	3	2	4	1	1	4	1	1	1	6	2	4	6	5
59	1	1	1	2	2	1	3	5	3	5	1	5	1	3	1	3	3	1	1	1	4	3	1	1	4	3	2	1	1	5	1	3	3	1	1	3	1	3	3	1	5	1	1	1	6	1	7	6	4
58	1	1	1	2	2	1	2	4	4	4	3	3	3	3	3	3	3	3	3	3	3	3	3	3	3	3	3	3	3	3	3	3	3	3	3	3	3	3	2	2	3	2	2	2	4	4	4	4	4
51	2	1	2	2	2	1	2	5	1	2	3	3	4	2	1	2	3	3	1	3	2	3	1	2	3	3	2	4	2	2	2	2	2	2	1	3	3	2	1	1	4	1	1	1	4	2	6	6	5
61	2	1	1	2	2	1	1	5	4	4	4	1	5	4	1	4	4	1	2	4	4	4	4	2	1	4	2	4	4	1	1	2	2	5	1	4	4	1	1	1	1	1	1	1	2	6	3	6	2
60	1	1	1	2	2	1	1	3	2	3	1	1	1	1	1	1	1	3	3	3	2	1	1	3	1	1	1	1	1	1	1	1	1	1	1	1	1	1	1	1	3	1	1	1	5	2	6	6	6
51	2	2	2	1	2	1	2	4	5	4	5	2	5	4	3	4	4	1	2	2	3	3	3	4	4	4	4	4	4	3	4	4	3	3	3	3	3	2	1	1	1	2	1	1	4	4	2	5	4
74	1	1	1	1	2	1	1	3	1	3	3	2	4	4	2	4	4	2	1	4	4	4	3	3	3	4	2	5	4	4	2	4	4	4	2	3	3	2	2	2	4	2	2	2	4	4	4	3	3
56	1	1	2	1	2	1	1	4	4	4	4	4	3	4	3	4	3	3	2	3	4	3	3	3	3	4	4	3	4	3	3	4	4	4	4	4	3	3	3	3	4	3	3	3	3	4	5	5	5
74	2	2	1	1	2	2		3	3	4	4	3	3	3	3	3	3	3	3	3	3	3	3	3	3	3	3	3	3	3	3	3	3	3	3	3	3	3	3	3	3	3	3	3	4	4	4	4	4
70	2	1	1	2	2	1	2	3	2	2	3	3	3	3	1	2	2	3	3	2	4	1	1	3	2	1	1	1	1	1	1	2	2	1	1	4	1	3	1	1	2	1	1	1	6	2	7	6	6
70	1	2	2	2	2	2		4	2	2	2	2	2	2	2	3	3	2	2	3	3	2	2	3	2	2	2	2	2	2	2	2	2	2	2	2	2	2	2	2	2	2	2	2	6	4	5	4	5
62	2	1	1	2	2	1	5	5	5	1	5	3	5	5	1	5	5	1	1	5	5	5	5	3	5	5	5	5	5	3	1	5	5	5	5	5	5	3	3	3	3	4	1	1	1	1	1	1	1
78	2	1	1	2	2	1	2	2	2	2	4	4	4	4	4	4	4	4	4	4	4	4	4	4	4	4	4	4	4	4	4	4	4	4	4	4	4	4	4	4	4	4	4	4	3	3	5	5	5
66	2	2	2	2	2	1	1	4	1	4	4	4	2	2	1	2	3	5	4	2	2	2	1	3	3	2	2	2	2	4	1	2	2	2	1	2	2	4	3	1	4	3	1	2	6	1	6	6	6
65	2	1	1	1	1	1	2	5	4	5	4	5	5	4	1	3	4	4	3	4	4	4	1	2	2	2	2	2	2	4	1	4	4	1	4	3	2	5	4	1	4	2	1	1	7	2	5	7	6
63	1	2	1	1	2	1	6	4	3	4	4	4	4	4	2	4	4	2	2	4	5	3	3	3	4	4	3	4	4	3	2	4	4	3	2	3	3	3	2	2	4	3	2	2	2	3	5	6	5
76	2	1	1	2	2	1	1	2	3	3	2	4	3	4	2	2	2	4	3	2	2	2	2	3	3	2	4	2	3	3	2	3	3	2	2	3	2	3	2	2	3	2	2	2	5	3	5	5	5
58	1	2	2	2	1	1	1	3	3	3	3	4	4	4	2	3	4	3	2	3	5	4	2	3	4	3	4	3	4	4	2	4	4	4	3	4	2	3	2	2	4	4	2	2	3	3	5	5	5
53	2	1	1	2	2	2		3	2	2	3	2	3	3	3	3	3	3	2	2	3	3	3	3	3	3	3	3	3	3	3	3	4	3	3	3	3	2	2	3	2	2	2	2	4	4	5	5	5
62	1	1	1	1	1	1	2	4	3	4	3	3	3	4	3	4	4	1	2	4	4	4	3	3	3	4	4	4	3	3	2	4	4	4	3	4	4	3	3	2	4	3	2	4	4	4	4	5	5
56	1	1	2	2	1	1	1	5	3	3	3	3	3	3	2	3	3	3	2	3	3	3	2	3	3	3	3	3	3	2	2	3	3	2	2	3	2	2	2	2	2	2	2	2	4	4	5	5	5
68	1	1	1	2	2	1	2	5	5	5	5	5	5	5	5	5	5	5	5	5	5	5	1	2	5	5	5	5	5	5	5	5	5	5	5	5	5	1	1	1	1	1	1	1	6	6	6	6	6
50	1	1	1	2	2	1	2	3	3	3	3	4	3	3	3	4	3	3	3	3	3	3	3	3	3	3	3	3	3	3	3	3	3	3	3	3	3	3	3	2	3	3	3	3	4	4	4	4	4
41	1	1	2	1	1	1	2	5	4	3	4	2	1	2	2	4	3	3	1	4	4	3	1	3	1	4	5	4	1	2	1	1	1	1	1	1	1	1	1	1	1	1	1	1	4	3	5	6	5
63	2	1	1	1	2	1	1	5	5	4	5	4	5	5	1	5	4	1	3	5	5	5	4	3	2	5	2	4	3	3	1	4	5	4	1	5	2	2	2	1	2	1	1	1	1	2	3	4	3
76	2	1	1	2	2	1	2	4	2	3	2	1	2	2	1	3	3	2	1	3	3	2	3	3	2	3	2	2	1	1	1	1	2	2	1	3	1	2	1	1	3	1	1	1	5	1	7	7	7
43	2	2	2	1	2	1	2	5	3	3	3	3	2	1	1	2	3	4	2	3	3	3	1	3	3	4	1	3	1	1	1	3	3	1	1	3	3	2	2	1	1	1	1	1	5	4	4	5	5
63	1	1	1	2	2	1	3	4	3	3	3	3	3	4	2	4	3	3	3	3	4	3	3	3	3	3	3	3	4	3	3	3	3	3	2	3	3	3	2	2	2	2	2	2	5	4	4	4	4
65	2	2	1	2	1	2		4	4	4	3	3	3	3	2	3	3	3	2	3	3	3	2	4	2	3	2	3	2	3	2	3	3	2	2	3	3	2	2	2	3	2	2	2	4	3	4	5	5
58	2	2	2	2	2	2		3	3	3	3	3	3	3	3	3	3	3	3	3	3	3	3	3	3	3	3	3	3	3	3	3	3	3	3	3	3	3	3	3	3	3	3	3	4	4	4	4	4
68	2	1	1	2	2	1	1	4	1	4	3	3	3	4	1	3	3	2	1	1	2	2	1	1	1	2	1	1	1	2	1	2	1	1	1	1	1	2	1	1	2	2	2	2	4	1	6	6	5
39	1	2	2	2	2	1	2	3	3	3	3	3	3	3	3	3	3	3	3	3	3	3	3	3	3	3	3	3	3	3	3	3	3	3	3	3	3	3	3	3	3	3	3	3	4	4	4	4	4
73	1	1	2	2	1	1	2	2	1	5	3	5	1	2	1	3	2	4	3	3	4	3	2	5	2	2	2	2	4	5	2	2	2	2	2	2	2	4	2	1	5	2	2	2	5	1	6	7	7
46	1	2	2	2	2	1	4	4	2	3	3	3	3	3	3	3	3	3	3	3	3	3	3	3	4	3	3	3	4	3	3	3	3	3	3	3	3	3	3	2	3	3	2	2	4	4	4	4	4
63	1	1	1	2	1	1	2	5	3	1	5	3	5	5	3	5	5	1	1	5	5	5	5	4	4	5	5	5	4	3	3	5	5	5	4	5	4	4	3	3	4	4	4	4	2	3	4	4	4
64	1	1	1	2	2	1	3	4	4	4	3	4	3	3	2	3	3	3	2	4	4	3	2	4	4	3	3	3	3	3	2	3	3	4	3	3	2	4	2	2	3	2	2	3	4	3	6	5	5
47	1	2	2	2	2	2		3	4	4	3	3	4	4	2	3	3	4	3	3	3	3	3	3	3	3	3	3	3	2	3	3	3	2	2	3	3	3	3	3	3	3	3	3	4	2	5	4	4
80	1	1	1	2	2	1	4	4	3	3	3	4	4	3	2	3	3	1	1	3	3	3	2	3	3	4	1	3	2	2	1	2	2	2	1	3	3	2	1	1	3	1	1	1	5	2	5	5	5
73	1	1	1	2	1	1	2	4	4	4	4	4	4	4	4	4	4	4	4	4	4	4	4	4	4	4	4	4	4	4	4	4	4	4	4	4	4	4	4	4	4	4	4	4	5	5	5	5	5
70	2	2	1	2	1	2		4	5	4	4	4	4	4	3	4	4	3	1	4	4	4	3	5	4	4	4	4	4	4	4	4	4	5	4	4	3	4	3	3	4	3	3	4	4	4	5	5	5
62	2	1	1	2	1	2		4	3	5	5	5	4	3	1	3	3	3	3	3	4	3	4	4	3	4	4	4	3	4	3	4	3	3	2	3	3	4	2	2	4	3	2	2	4	2	6	6	5
63	1	2	1	1	2	1	3	4	3	3	3	2	3	3	2	3	3	2	3	3	3	3	2	3	3	3	3	3	3	2	2	2	3	2	2	2	2	2	2	2	3	2	1	1	5	4	4	4	4
72	2	1	2	2	2	1	1	1	2	2	3	4	3	4	3	1	2	3	3	3	3	3	3	4	3	3	4	3	4	4	3	3	3	3	3	3	3	4	3	3	4	3	3	3	4	2	5	5	5
61	1	1	2	1	2	1	1	5	3	3	3	5	3	3	3	3	3	5	3	3	4	3	3	3	3	3	3	3	3	3	3	3	3	3	3	3	3	3	3	3	3	3	3	3	4	3	4	4	4
41	1	1	1	1	2	1	4	4	4	4	4	4	3	3	3	3	3	3	3	3	3	3	3	4	4	3	4	3	3	3	3	3	3	4	3	3	3	3	3	3	4	3	3	3	3	4	4	5	4
50	1	1	2	1	1	1	4	4	3	4	3	4	4	3	2	2	4	2	3	4	3	3	3	3	3	3	3	4	4	3	2	3	3	4	3	3	3	2	2	2	4	3	2	2	5	4	4	5	5
73	2	2	2	2	2	2		5	5	1	5	1	5	5	5	5	5	1	1	5	5	5	1	3	4	5	5	5	3	3	1	5	5	3	3	5	3	1	1	1	5	1	1	1	1	7	1	1	1
54	1	1	1	2	1	1	2	5	2	2	3	2	4	4	3	4	3	2	2	4	5	4	3	3	4	4	4	4	4	3	3	3	4	3	3	3	3	3	3	2	4	3	2	2	2	4	3	4	4
60	1	2	2	2	2	2		5	1	1	5	5	5	5	2	5	5	1	3	5	5	5	1	5	5	5	5	5	3	1	1	5	5	3	1	5	1	3	1	1	3	1	1	1	1	7	1	1	1
67	1	2	2	2	2	2		3	2	2	3	2	2	2	2	3	2	2	3	3	3	3	3	3	3	2	2	2	2	2	2	2	2	2	2	2	2	2	2	1	1	1	1	1	4	4	4	4	4
59	1	1	2	2	2	1	1	4	4	3	5	2	3	5	3	3	5	1	4	5	5	4	2	3	3	5	3	4	4	2	1	5	4	3	2	3	3	2	3	1	3	3	1	1	4	4	5	5	4
69	2	1	1	1	2	1	2	4	3	3	3	2	2	2	1	3	4	3	2	3	2	3	2	3	2	3	2	3	2	1	1	3	2	2	2	2	2	2	2	1	1	1	1	1	5	4	4	5	4
63	2	1	1	1	2	1	1	2	4	3	2	2	2	3	3	2	2	2	2	4	4	3	2	2	2	2	3	2	3	2	2	3	2	2	2	2	2	4	2	2	2	2	2	2	5	4	5	5	5
44	1	2	2	2	2	1	3	4	2	3	4	4	3	4	2	3	4	2	2	4	5	2	2	4	3	3	2	3	4	3	2	3	4	2	2	2	3	4	3	2	2	3	2	2	3	3	5	4	6
79	2	1	1	2	1	1	2	3	3	3	3	3	3	3	3	3	3	3	3	3	3	3	3	3	3	3	3	3	3	3	3	3	3	3	3	3	3	3	3	2	3	2	2	2	4	4	4	4	4
62	2	2	2	2	2	2		3	2	2	2	1	3	2	1	2	2	3	2	3	2	3	2	2	2	2	1	2	2	2	1	2	2	1	1	2	1	2	2	1	1	1	1	1	6	3	3	4	4
53	1	2	2	2	2	1	3	3	3	3	3	3	3	3	3	3	3	3	3	3	3	3	3	3	3	3	3	3	3	3	3	3	3	3	3	3	3	3	3	3	3	3	3	3	4	4	4	4	4
71	1	1	1	2	2	1	2	3	2	5	4	2	4	4	2	4	4	3	3	4	4	4	2	4	4	4	2	4	4	2	2	4	4	2	2	3	3	4	2	2	4	2	2	2	5	4	4	5	4
69	2	1	1	2	1	1	1	2	3	4	2	2	3	3	2	2	2	4	2	3	4	4	2	3	2	2	4	2	4	2	2	3	2	2	2	3	4	4	3	2	4	4	2	2	5	2	6	6	6
66	2	1	1	1	2	1	2	3	5	5	5	5	5	5	5	5	5	5	5	5	5	5	5	5	5	5	5	5	5	5	5	5	5	5	5	5	5	5	5	5	5	5	5	5	1	1	7	7	7
56	2	1	1	1	2	1	4	5	2	2	4	4	1	2	1	2	4	3	3	4	2	2	1	3	4	4	2	3	2	4	2	4	4	2	2	3	2	2	1	1	1	1	1	1	3	3	3	5	5
67	2	2	2	2	2	2		5	5	4	5	5	5	5	5	5	5	1	1	5	5	5	5	5	5	5	5	5	5	5	5	5	5	5	5	5	5	4	4	3	4	2	2	2	2	5	2	2	2
55	2	1	1	2	2	1	3	5	2	5	4	1	1	1	1	5	4	1	1	5	5	4	1	1	4	4	1	4	1	1	1	2	4	1	1	2	1	1	1	1	1	1	1	1	3	5	1	1	2
57	1	2	2	1	2	1	2	4	4	5	5	4	5	5	3	5	5	2	2	4	5	5	4	4	4	5	5	4	5	4	2	5	5	4	3	4	4	3	4	2	4	3	2	2	3	4	4	5	4
62	2	1	1	1	1	1	1	5	1	1	1	5	1	1	1	1	1	5	5	4	5	2	1	4	3	1	1	1	1	4	1	1	1	1	1	1	1	1	1	1	1	1	1	1	6	2	6	7	7
80	1	1	1	2	2	1	1	3	2	2	2	5	2	2	1	2	2	4	1	4	4	3	1	4	3	3	3	3	3	4	2	3	1	1	1	3	3	4	3	2	4	3	3	3	4	2	6	6	6
79	2	1	1	2	1	1	1	3	3	3	3	3	3	3	3	4	4	4	3	4	3	4	3	3	3	4	4	4	3	3	3	3	4	3	4	3	3	4	4	4	4	4	3	3	4	4	4	3	4
74	2	1	2	2	1	1	1	2	2	4	3	4	4	2	2	2	3	5	2	3	2	3	2	4	3	2	2	2	2	4	2	2	2	2	2	3	3	2	2	2	1	2	2	2	1	1	7	7	7
46	1	1	2	1	2	1	2	5	5	3	4	2	4	5	2	3	2	1	1	1	5	4	3	3	3	5	3	3	3	1	1	5	4	4	3	3	3	2	3	2	2	3	2	2	3	2	4	4	4
75	2	1	1	2	2	1	2	2	2	2	2	1	2	2	1	1	2	4	3	2	2	2	1	3	4	2	1	2	1	1	1	2	1	1	1	1	3	3	2	1	4	3	1	1	5	3	6	6	6
61	1	1	1	1	2	1	2	4	2	3	2	4	2	2	2	3	2	3	2	2	2	3	3	3	3	3	2	2	2	3	3	3	3	3	3	3	3	2	2	1	2	2	2	1	3	3	4	4	4
79	2	1	1	1	1	1	3	3	3	3	2	3	2	3	2	4	3	4	2	2	3	4	2	3	2	3	4	3	2	3	2	3	3	2	2	3	4	4	3	2	2	2	2	2	5	3	5	5	5
65	2	2	2	2	1	2		5	5	5	5	5	4	5	5	5	5	2	3	5	5	5	3	5	4	5	5	5	5	5	4	5	5	4	4	5	5	4	4	3	4	4	3	3	2	4	4	4	4
66	2	1	1	2	1	1	1	4	2	4	3	2	2	2	2	4	3	2	2	3	3	3	2	3	2	3	2	3	2	2	2	3	2	2	2	2	2	2	2	2	2	2	2	2	5	4	3	3	3
48	1	1	1	1	1	1	3	5	4	2	3	1	1	1	1	3	4	3	1	1	5	1	1	3	1	1	1	1	4	1	1	1	1	1	1	4	4	1	1	1	1	1	1	1	1	1	4	5	3
36	1	1	1	2	2	2		2	2	2	2	2	2	2	2	2	2	2	2	2	2	2	2	2	2	2	2	2	2	2	2	2	2	2	2	2	2	2	2	2	2	2	2	2	2	2	2	2	2
62	2	2	2	2	1	2		4	4	4	3	4	2	3	2	3	3	2	2	3	3	3	2	3	4	3	3	3	4	3	2	3	3	2	2	2	2	2	2	2	3	2	2	2	4	4	4	4	4
53	1	1	2	2	1	1	1	3	2	2	3	5	3	2	1	3	2	3	3	3	3	3	2	4	3	2	2	2	2	4	1	2	2	2	2	2	2	2	2	1	3	1	1	1	5	3	5	6	5
62	2	1	1	2	2	1	4	2	4	3	3	5	2	5	3	3	4	5	2	3	4	4	4	3	4	3	4	3	5	4	3	4	5	3	4	4	3	3	4	3	5	4	3	5	4	3	4	5	7
55	2	1	1	2	2	1	2	2	3	3	2	3	2	3	2	3	2	3	2	3	2	3	2	3	2	3	2	3	2	3	2	3	2	3	2	2	3	2	2	2	2	2	2	2	4	3	4	5	4
57	1	1	1	2	1	1	4	4	4	3	3	4	4	4	3	3	4	4	4	4	3	4	4	4	4	3	3	4	4	4	3	4	4	4	3	4	4	3	2	2	3	4	1	2	4	5	4	3	4
51	1	2	2	1	2	2		5	3	2	5	1	5	5	5	5	4	1	3	5	5	3	5	2	3	4	3	4	4	1	1	5	3	5	4	4	3	2	1	1	2	1	1	1	4	4	4	4	4
72	1	1	1	2	2	1	2	3	1	2	3	2	2	2	1	3	3	3	1	3	4	3	1	1	1	2	1	2	1	1	1	1	1	1	1	1	1	2	2	1	3	2	1	1	2	2	5	5	5
51	2	1	1	1	1	1	3	3	3	3	3	3	3	3	3	3	3	3	3	3	3	3	3	3	3	3	3	3	3	4	2	3	3	3	3	3	3	3	3	3	3	3	3	3	3	3	3	3	3
68	2	1	1	2	2	1	1	3	1	3	2	2	2	1	1	2	2	4	1	3	2	2	1	2	1	2	1	1	2	1	1	1	2	1	1	2	2	2	2	1	3	1	1	1	5	3	6	6	5
54	1	1	1	2	2	1	1	5	3	2	4	2	1	3	1	3	4	2	4	5	4	4	1	3	2	4	1	3	2	2	1	4	3	2	1	3	1	2	2	1	4	2	1	1	5	2	5	6	5
67	1	1	1	2	2	1	2	5	3	3	2	1	5	4	2	3	3	1	1	4	4	3	2	3	2	3	4	3	4	1	1	4	4	3	2	4	4	2	1	1	2	2	1	1	3	3	4	5	4
75	2	1	1	2	2	1	2	5	5	1	5	5	5	5	4	4	5	1	1	3	5	5	5	2	4	5	4	5	5	5	3	5	5	5	5	5	5	4	4	4	4	4	2	2	3	6	3	3	3
78	1	1	1	1	2	1	1	3	3	4	2	4	3	2	2	3	2	4	3	2	3	3	2	2	2	3	3	3	4	3	2	2	2	3	2	3	4	4	3	2	4	2	2	2	5	2	5	6	5
56	2	2	1	2	1	1	1	2	2	4	2	2	2	2	1	3	2	2	3	3	4	4	2	4	2	2	2	2	2	2	2	2	2	2	2	3	2	2	2	2	2	2	2	2	4	4	4	5	5
35	2	1	1	1	1	2		4	1	3	4	3	2	3	1	3	4	3	3	4	4	3	2	3	2	3	3	3	2	1	1	2	2	2	1	2	1	2	1	1	2	1	1	1	5	3	5	6	6
48	1	2	2	2	2	1	1	5	4	4	3	5	4	4	1	4	3	2	2	3	5	2	2	3	4	3	4	3	4	5	2	4	4	3	4	3	3	4	3	2	4	5	3	4	3	2	4	4	5
62	1	2	1	2	2	2		5	5	5	5	3	5	5	5	5	5	5	5	5	5	5	5	4	5	5	5	5	5	1	4	5	5	5	5	5	5	4	3	3	4	4	3	3	5	7	4	1	1
67	2	2	1	2	2	2		5	5	5	5	5	5	5	3	5	5	3	1	3	4	5	3	5	4	5	3	5	4	2	1	5	5	3	3	5	3	3	3	2	3	3	1	1	3	4	3	4	4
40	1	1	2	1	2	1	2	4	3	4	3	4	4	4	2	4	3	3	3	3	5	3	2	3	3	3	5	3	5	3	3	3	5	3	3	3	3	3	3	2	5	3	2	3	2	4	4	4	4
80	2	1	1	1	1	1	2	1	1	3	2	3	2	2	1	2	2	5	2	2	2	2	3	3	2	2	2	2	2	3	1	3	3	2	2	2	3	3	2	2	2	2	2	1	5	1	5	5	5
46	1	1	2	1	2	1	2	4	2	3	3	2	2	2	1	2	2	3	2	3	4	3	1	3	2	2	2	2	1	2	1	1	2	1	1	1	1	2	1	1	1	1	1	1	4	4	4	5	4
46	1	2	2	2	2	1	3	3	3	3	3	4	4	4	3	4	3	2	3	3	3	3	3	3	3	3	3	3	4	4	3	4	3	3	3	3	3	3	3	3	3	3	2	3	4	4	3	4	4
49	1	2	2	1	2	2		5	1	1	3	5	5	3	1	5	3	1	1	3	5	1	1	1	1	3	1	3	1	1	1	3	3	1	1	3	1	1	1	1	1	1	1	1	6	6	1	1	1
43	1	2	2	2	2	1	2	3	3	3	3	3	3	3	3	3	3	4	4	3	3	3	3	3	3	3	3	3	3	3	3	3	3	3	3	3	3	3	2	2	1	3	3	3	4	4	4	4	4
65	2	1	1	2	2	1	5	3	2	3	3	3	2	2	1	3	3	4	4	3	2	3	2	2	2	2	2	2	3	3	1	2	2	2	1	2	2	3	2	1	2	1	1	1	6	3	6	6	6
60	2	1	1	1	1	1	3	4	3	3	2	3	3	3	3	3	3	3	2	2	2	2	2	3	4	4	2	2	2	2	2	2	2	2	2	2	2	2	2	2	2	2	2	2	5	4	4	2	2
68	2	1	1	2	1	1	2	5	2	4	3	3	2	3	2	2	2	4	1	3	4	4	2	3	2	3	4	3	2	2	1	3	2	1	2	2	2	2	2	1	4	2	1	1	5	5	5	6	5
58	1	1	2	2	2	1	1	3	2	4	2	3	4	5	2	2	3	5	5	2	5	2	2	3	5	3	3	3	3	3	3	3	2	3	5	5	1	4	2	2	4	4	2	2	4	4	4	4	4
46	1	2	2	2	2	1	1	5	3	4	3	4	3	3	3	3	3	2	3	3	3	3	2	3	3	3	4	3	3	3	2	3	3	2	2	3	3	4	3	2	4	3	2	2	5	4	5	5	5
62	2	2	2	1	2	1	2	2	1	1	3	1	1	1	1	1	1	5	1	2	1	1	1	2	1	1	1	1	1	1	1	1	1	1	1	1	1	1	1	1	2	1	1	1	7	2	5	6	7
47	2	1	2	2	2	1	1	3	1	2	3	2	2	3	3	4	3	2	3	3	3	3	2	2	3	2	2	2	3	3	2	3	2	2	2	2	3	1	1	1	1	1	1	1	1	2	2	7	4
60	2	2	2	1	2	2		4	3	4	4	3	4	3	2	3	4	2	2	4	4	4	2	5	4	4	4	4	2	3	2	4	4	3	2	3	2	3	2	2	2	2	1	2	5	3	5	5	4
78	2	1	1	2	1	1	1	2	1	3	1	2	2	2	2	3	2	4	2	4	2	3	1	2	4	2	2	2	2	2	2	2	2	1	1	2	2	2	2	1	3	2	1	1	6	2	6	6	6
56	2	1	2	1	2	1	1	5	1	2	2	1	1	1	1	1	3	4	3	1	1	1	1	3	2	1	1	1	1	1	1	1	1	1	1	1	1	2	1	1	1	1	1	1	7	1	7	7	7
58	1	2	1	2	2	2		5	5	5	5	5	5	5	5	5	5	5	5	5	5	5	5	5	5	5	5	5	5	5	5	5	5	5	5	5	5	3	3	1	3	1	1	1	7	7	7	7	7
56	1	1	1	2	2	1	4	4	4	4	4	3	4	4	3	4	3	2	2	4	5	2	3	3	4	3	4	3	5	3	3	4	4	3	3	3	3	3	3	1	4	3	2	2	5	3	4	5	5
41	1	1	2	1	1	1	2	4	2	2	3	3	2	2	1	3	2	2	2	3	2	3	2	3	3	3	2	2	3	2	1	2	2	2	2	2	2	2	2	1	2	2	1	1	5	3	4	5	4
70	1	1	1	2	2	1	1	4	4	4	4	4	5	4	4	4	4	3	3	3	4	4	3	3	3	4	5	4	4	4	4	4	4	4	4	4	4	4	3	2	4	4	3	2	3	4	4	4	4
74	2	1	1	2	2	1	3	3	3	4	2	4	4	4	2	3	3	3	2	3	4	2	2	4	3	2	3	2	3	4	2	3	3	2	2	2	4	3	2	2	2	3	2	2	5	4	5	5	5
48	1	1	1	2	2	2		3	1	1	3	1	3	1	1	4	4	1	1	1	5	3	3	1	1	3	1	3	1	1	1	3	4	3	1	3	1	1	1	1	1	1	1	1	4	5	2	4	2
68	2	1	1	2	1	1	2	4	3	4	2	4	3	4	2	2	3	4	3	3	4	4	2	3	4	3	3	2	4	4	2	2	2	3	2	2	2	2	2	2	3	2	2	2	5	2	6	6	6
69	2	1	1	2	2	1	3	4	4	4	5	5	4	4	4	4	4	4	5	5	4	4	4	4	5	5	5	4	4	4	4	4	4	4	4	4	4	4	2	2	2	1	1	1	4	4	4	4	4
56	2	2	2	2	2	2		5	5	4	3	2	2	4	2	4	4	3	3	4	5	2	2	2	1	2	2	4	4	1	2	2	4	3	2	3	4	2	1	1	2	1	1	1	4	4	1	5	4
51	1	2	2	2	2	1	2	5	5	5	5	3	5	5	5	5	5	1	1	3	5	5	4	3	3	3	3	3	3	3	3	3	3	5	3	3	3	3	3	3	3	3	3	3	1	7	1	1	2
73	2	1	1	1	1	1	1	5	2	3	4	2	4	4	2	3	2	2	2	2	4	2	3	4	3	3	2	3	3	2	2	2	2	3	2	3	2	2	2	1	3	2	2	2	3	5	3	2	2
72	1	1	1	2	2	1	4	2	2	4	1	1	1	1	1	1	1	5	5	2	3	2	1	4	3	1	1	1	1	1	1	1	1	1	1	1	1	4	2	1	4	3	1	1	7	1	7	7	7
58	1	2	2	1	2	2		3	3	3	3	3	3	3	3	3	3	3	3	3	3	3	3	3	3	3	3	3	3	3	3	3	3	3	3	3	3	3	3	3	3	3	3	3	4	4	4	4	4
71	1	1	1	2	2	2		4	3	2	4	3	4	4	2	3	4	1	3	4	4	3	1	2	1	3	1	3	2	2	1	2	3	2	1	2	2	2	2	2	3	2	2	2	4	5	4	6	5
70	2	1	1	2	2	1	1	4	2	4	4	5	4	4	2	4	4	5	2	4	4	4	3	2	3	4	4	4	4	4	3	4	4	4	3	4	2	3	2	2	4	2	2	2	4	5	5	4	5
79	1	1	2	2	2	1	2	2	2	2	2	2	2	2	1	2	2	3	3	2	2	2	1	3	2	2	2	2	2	3	2	2	2	1	1	2	1	3	2	1	1	2	1	1	6	2	6	6	6
41	1	1	2	2	2	1	1	5	5	5	5	5	5	5	4	5	5	2	3	5	5	3	4	4	5	5	5	4	4	4	4	5	5	5	5	5	4	5	3	3	5	3	2	2	2	4	3	3	3
47	1	1	1	2	1	1	3	2	5	5	3	4	3	4	2	3	3	2	2	4	4	3	2	2	4	4	4	4	4	2	2	4	4	3	2	3	4	4	2	2	4	3	1	2	2	4	5	5	4
73	2	1	1	2	2	1	2	5	3	3	3	3	3	3	3	3	3	3	3	3	3	3	3	3	3	3	3	3	3	3	3	3	3	3	3	2	2	4	2	2	2	2	2	2	4	4	4	4	4
41	2	2	2	2	2	1	1	3	3	3	3	3	3	3	3	4	3	3	3	3	4	3	3	3	3	3	3	3	3	3	3	3	3	3	3	3	3	2	2	2	2	2	2	1	3	5	4	4	4
58	1	2	2	2	2	2		5	2	3	2	4	2	2	1	4	2	3	3	4	4	3	1	2	3	2	1	2	2	3	1	3	2	1	1	2	2	2	2	1	2	1	1	1	3	2	6	6	6
53	1	2	2	2	2	2		5	2	3	4	3	2	3	1	3	4	2	2	4	3	4	2	2	2	4	3	4	4	2	2	3	2	2	1	3	2	3	2	1	3	2	1	1	5	5	2	3	4
56	1	2	2	2	2	1	1	3	2	2	2	2	2	2	2	2	2	2	2	2	3	2	2	2	3	3	3	3	3	3	3	3	3	3	3	3	3	3	2	2	2	2	2	2	4	4	4	4	4
64	2	1	1	1	1	1	4	4	4	5	4	4	5	5	4	4	3	3	3	3	3	3	3	3	3	3	3	3	3	3	3	3	3	3	3	3	3	3	3	3	3	3	3	3	4	4	4	4	4
40	2	1	2	1	2	1	1	4	3	3	3	3	2	2	2	3	3	3	3	3	4	2	2	1	3	2	2	2	1	1	1	1	1	1	1	1	2	2	1	1	3	1	1	1	4	2	3	5	4
35	1	2	2	1	2	1	4	3	4	3	3	3	3	3	3	3	3	3	3	3	4	3	3	3	3	3	3	3	3	3	3	3	4	3	3	3	3	3	3	3	3	3	3	3	4	4	4	4	4
60	2	1	1	1	2	1	2	2	2	3	3	3	2	3	3	3	3	2	3	3	3	4	4	4	3	3	3	3	4	3	3	3	3	3	4	3	3	3	3	3	3	3	3	3	5	4	5	5	5
60	2	1	1	2	1	1	3	4	5	5	5	5	5	5	4	5	5	1	1	5	5	5	3	4	5	5	4	5	5	1	3	5	5	5	5	5	3	4	4	3	4	4	3	3	3	4	4	3	3
64	2	1	2	2	2	1	3	4	2	4	3	2	3	3	1	2	3	3	4	4	2	3	2	3	2	3	2	3	3	2	1	2	2	2	1	2	3	2	2	1	2	2	1	1	5	3	5	5	5
61	2	1	1	2	2	1	3	3	3	3	3	3	3	3	3	3	3	3	3	3	3	3	3	3	3	3	3	3	3	3	3	3	3	3	3	3	3	2	2	2	4	2	2	2	4	4	4	5	4
68	2	2	2	2	2	1	2	2	2	2	2	2	2	2	2	2	2	2	2	2	2	2	2	2	2	2	2	2	2	2	2	2	2	2	2	2	2	2	2	2	2	2	2	2	5	2	5	5	5
51	1	1	2	1	2	1	2	5	3	3	2	3	3	4	2	3	3	3	3	3	4	4	3	3	3	3	4	3	3	3	3	3	3	3	3	3	3	1	2	1	3	2	1	1	4	4	4	4	4
59	2	1	1	2	2	1	3	1	1	1	1	1	1	1	1	1	1	1	1	1	1	1	1	1	1	1	1	1	1	1	1	1	1	1	1	1	1	1	1	1	1	1	1	1	1	1	1	1	1
69	2	2	2	2	1	2		5	5	5	5	5	5	5	3	5	5	1	1	5	5	5	1	5	1	5	1	5	1	3	1	5	5	1	1	5	1	1	1	1	1	1	1	1	1	4	4	1	1
56	1	2	2	2	1	1	2	4	4	3	5	4	3	5	5	5	5	1	3	5	5	3	3	4	5	5	5	5	5	3	3	5	5	5	5	5	5	4	3	3	4	3	3	3	1	5	1	1	1
64	2	2	2	2	2	2		1	1	1	1	1	1	1	1	1	1	5	5	1	1	1	1	1	1	1	1	1	1	1	1	1	1	1	1	1	1	2	1	1	2	1	1	1	6	4	6	6	6
65	1	1	2	2	2	1	2	5	3	3	4	4	3	5	3	5	4	3	2	4	5	4	3	4	4	4	4	4	3	4	3	4	4	4	3	4	4	4	4	3	4	3	2	2	4	5	3	3	3
63	1	2	2	2	2	1	1	4	3	4	3	4	3	3	2	3	3	4	2	4	4	3	2	4	3	4	3	3	3	2	1	3	2	2	1	1	3	3	1	1	1	2	1	1	5	4	4	5	4
77	2	1	1	2	2	1	2	3	4	3	3	3	3	3	4	4	3	5	2	3	3	3	3	3	3	3	3	3	3	3	3	3	3	3	3	3	3	3	3	3	3	3	3	3	4	4	4	4	4
47	1	2	2	2	2	2		5	3	3	3	3	3	3	3	4	4	2	3	3	4	3	3	3	3	4	3	3	3	3	3	3	3	3	3	3	3	3	3	2	3	3	3	2	2	4	4	2	2
48	2	2	2	2	2	1	2	3	3	3	4	3	3	3	3	3	3	3	3	3	4	3	2	3	3	3	3	3	3	3	3	3	3	3	3	3	3	3	2	2	3	3	1	2	4	4	4	4	4
64	1	1	1	2	1	1	2	3	2	4	2	2	4	2	1	3	3	3	3	3	4	3	2	3	2	2	3	3	4	2	1	3	3	3	2	2	3	3	2	2	3	2	2	2	4	3	5	6	5
44	1	1	1	1	2	1	6	5	4	4	3	4	5	4	2	4	3	3	3	3	5	3	3	3	4	4	3	3	2	2	2	3	3	3	3	3	3	2	2	2	2	2	2	2	3	4	4	4	4
74	2	1	1	1	1	1	2	3	2	4	3	3	1	2	1	3	2	3	3	4	2	3	1	3	2	3	2	3	3	2	1	3	3	2	2	1	3	2	1	1	1	1	1	1	5	4	5	7	6
55	1	1	1	1	2	1	2	5	3	4	3	2	3	3	2	5	3	2	2	4	5	3	4	3	3	4	3	4	3	3	3	3	4	3	3	3	3	3	2	2	3	1	1	1	4	5	5	4	4
51	1	1	1	2	2	1	4	3	3	3	3	3	3	3	3	3	3	3	3	3	3	3	3	3	3	3	3	3	3	2	3	3	3	3	4	3	3	3	3	3	3	3	3	3	4	4	4	4	4
74	2	1	1	2	1	1	2	2	2	2	2	2	2	2	2	2	2	4	3	3	2	2	2	3	3	2	2	2	2	2	2	2	2	2	2	2	2	3	2	2	2	2	2	2	5	3	5	5	5
47	1	2	2	1	2	2		5	4	3	3	2	4	4	2	3	3	2	3	4	5	4	3	3	2	3	4	3	4	2	2	3	3	3	2	3	3	3	2	2	3	3	2	2	4	4	5	6	4
62	1	1	1	2	2	1	5	4	4	3	3	3	3	3	3	3	3	3	3	4	4	4	4	4	4	4	4	4	4	4	4	4	4	4	3	3	3	3	3	3	3	3	3	3	3	4	5	4	3
77	2	1	1	2	1	1	3	5	4	5	3	3	3	4	2	3	3	5	2	3	4	3	3	3	3	3	3	3	3	3	3	3	3	3	3	3	3	3	3	3	3	3	3	3	4	4	4	4	4
71	2	1	1	2	2	1	2	3	4	4	3	3	3	3	2	2	3	4	3	3	3	3	2	3	3	3	2	2	2	2	2	2	2	2	2	2	2	4	3	2	2	2	2	2	5	2	5	5	5
71	2	1	1	1	2	1	1	3	2	3	2	2	2	1	1	2	2	4	3	2	2	2	2	3	3	2	2	2	2	2	1	1	2	2	2	2	2	3	2	2	3	2	1	1	5	3	4	3	6
66	2	1	1	2	1	1	2	2	2	2	3	3	3	2	2	3	3	3	3	3	2	2	3	3	3	2	2	3	3	2	3	3	3	3	3	3	3	3	3	3	3	3	3	2	3	2	2	2	3
73	2	1	1	2	2	1	1	4	2	2	3	2	3	3	2	3	3	2	1	3	4	3	2	4	3	3	3	2	2	3	2	3	4	3	2	3	3	3	2	1	2	2	1	2	5	4	4	4	4
64	2	1	1	1	2	1	4	5	4	4	4	5	5	4	4	4	4	4	4	5	5	5	4	4	4	4	4	5	5	4	4	4	4	4	4	4	4	5	3	2	3	3	2	2	6	5	4	4	4
63	2	1	1	1	1	1	2	5	2	3	2	4	3	3	1	3	2	4	1	3	4	3	1	3	3	3	1	3	2	2	1	2	2	1	1	1	1	1	1	1	1	1	1	1	5	2	6	6	7
63	1	1	1	2	2	1	2	3	3	3	3	3	3	3	3	3	3	3	2	3	4	3	3	3	3	3	3	3	3	2	2	2	2	2	2	2	2	3	3	2	3	3	3	3	3	3	4	4	4
59	2	1	1	1	1	1	6	5	4	3	4	2	3	3	1	4	3	1	3	3	3	4	2	3	4	3	3	3	4	1	1	3	3	4	3	3	3	3	3	2	4	2	2	3	4	4	3	5	4
75	2	1	2	2	2	1	2	2	1	1	1	1	1	1	1	1	1	4	4	3	2	2	2	2	2	2	5	2	2	2	2	2	2	2	2	2	2	3	2	2	2	2	2	2	4	4	4	4	4
61	1	2	2	2	2	2		3	3	4	3	3	4	4	3	3	3	2	2	4	4	3	2	3	3	4	3	3	3	2	2	3	4	3	3	3	2	3	2	2	3	3	2	2	3	3	4	4	4
62	2	1	1	2	2	1	4	5	3	4	4	3	4	3	2	3	4	3	2	3	4	3	2	3	4	3	4	3	3	2	2	3	3	2	2	3	3	3	3	2	4	3	2	2	4	4	3	5	4
57	1	1	2	2	2	1	2	3	3	3	3	3	3	3	3	3	3	3	3	3	3	3	3	3	3	3	3	3	3	3	3	3	3	3	3	3	3	3	3	3	3	3	3	3	4	4	4	4	4
60	2	1	1	2	2	1	3	4	2	3	3	2	2	3	4	4	3	4	3	4	2	2	2	4	2	3	3	2	3	2	2	3	2	2	2	3	2	3	2	2	4	2	2	2	5	3	4	5	6
59	2	2	2	2	2	2		4	3	3	2	2	2	2	2	2	2	2	2	2	2	2	2	2	2	2	2	2	2	2	2	2	2	2	2	2	2	3	3	3	3	3	3	3	4	4	4	4	4
59	1	2	2	2	2	1	1	2	2	2	2	2	2	2	2	2	2	2	2	2	2	2	2	2	2	2	2	2	2	2	2	2	2	2	2	2	2	2	2	2	2	2	2	2	3	3	3	3	3
68	2	1	1	2	2	1	2	2	2	2	3	4	3	3	2	4	2	2	1	3	4	3	3	3	3	2	3	2	2	4	2	3	3	3	4	4	4	4	3	2	3	2	2	2	5	5	2	2	2
52	1	2	2	1	2	1	1	3	4	4	3	3	3	3	3	4	3	1	2	3	5	3	3	3	3	3	3	3	3	3	3	3	3	3	3	3	3	3	3	2	3	2	3	3	2	3	3	3	3
75	2	1	2	2	2	1	2	2	3	4	3	2	3	4	3	2	3	4	3	2	3	4	3	2	3	4	3	2	3	4	3	2	3	4	3	2	3	3	2	3	4	3	2	3	3	4	5	4	3
71	1	1	1	2	2	1	1	3	3	3	3	3	4	3	3	3	3	3	3	4	4	3	3	3	3	3	3	3	3	3	3	3	3	3	3	3	3	3	3	3	3	3	3	3	4	4	5	5	4
57	2	1	1	2	2	1	3	5	2	3	4	3	4	5	2	4	5	1	3	5	4	3	3	3	2	5	3	4	4	1	2	4	3	3	2	3	2	2	2	2	3	1	1	1	4	4	4	2	4
52	2	2	2	2	2	1	3	3	2	4	2	3	3	3	2	2	2	3	2	2	3	2	3	2	2	3	2	2	2	3	2	3	3	3	3	3	3	1	1	1	3	1	1	1	3	3	4	4	4
64	2	1	1	1	1	1	4	3	2	3	4	2	5	4	3	4	4	1	2	4	4	4	5	4	3	5	4	5	4	1	1	5	4	3	1	4	2	2	1	1	1	1	1	1	4	6	2	3	3
57	1	1	2	1	1	2		3	3	2	2	2	3	2	1	2	3	1	1	3	3	3	1	2	2	2	1	2	1	1	1	2	2	1	1	3	3	2	2	1	1	1	1	1	4	4	4	5	4
64	2	1	2	2	2	1	4	4	4	4	4	2	2	3	2	2	2	4	2	2	3	2	3	1	1	2	2	2	1	1	1	1	2	2	1	2	2	2	1	1	3	2	1	1	5	3	5	4	2
65	2	1	2	2	2	1	2	3	4	5	5	5	5	5	4	5	5	1	1	5	5	5	5	5	5	5	5	5	5	1	1	5	5	5	5	5	5	3	3	3	4	3	2	2	1	6	4	1	1
66	2	1	1	2	2	1	3	3	3	3	3	3	3	3	3	3	3	3	3	3	3	3	3	3	3	3	3	3	3	3	3	3	3	3	3	3	3	3	3	3	3	3	3	3	5	5	5	5	5
43	2	1	1	2	2	2		4	5	4	4	4	4	5	4	4	4	4	4	4	4	4	3	3	4	3	4	4	3	3	4	4	3	3	3	4	3	2	3	3	2	2	2	2	3	4	3	3	3
53	1	1	1	2	2	1	2	4	2	2	4	2	4	4	4	4	4	3	2	4	4	4	4	2	4	4	4	4	4	2	2	4	4	4	4	4	3	2	2	2	2	2	1	1	3	4	2	2	2
55	1	1	2	2	2	1	1	4	3	3	3	2	3	3	2	3	3	3	2	3	3	3	2	3	3	3	3	3	2	2	2	3	3	3	2	3	2	3	2	2	3	3	2	2	4	4	4	5	4
78	1	1	1	1	1	1	1	4	1	3	3	2	2	2	2	4	4	2	3	4	4	3	2	3	3	4	2	4	2	2	2	2	3	2	2	4	2	2	2	2	2	2	2	2	5	4	3	6	3
60	2	1	1	2	2	1	3	3	3	3	3	3	3	3	3	3	3	3	3	3	3	3	3	3	3	3	3	3	3	3	3	3	3	3	3	3	3	2	2	2	2	2	2	2	4	4	4	4	4
43	1	1	1	1	2	1	4	4	2	4	4	4	4	4	2	4	3	2	3	4	4	4	4	3	3	3	2	3	4	4	2	4	4	4	3	3	3	3	2	1	3	3	3	4	3	3	5	5	4
52	1	2	2	2	2	1	1	4	4	5	3	4	4	5	3	5	4	3	1	4	5	4	3	4	2	4	5	4	4	2	3	4	4	4	3	5	3	3	2	1	5	2	3	1	3	2	5	4	5
76	1	1	1	2	2	1	3	3	1	1	2	2	1	2	1	1	2	4	3	2	2	1	1	2	1	2	1	2	2	2	1	1	1	1	1	1	1	4	2	1	1	2	1	1	5	1	6	6	6
64	1	1	1	2	2	1	1	3	3	3	3	3	3	3	3	3	3	3	3	3	3	3	3	3	3	3	3	3	3	3	3	3	3	3	3	3	4	3	3	3	3	3	3	2	3	4	4	4	4
65	2	1	1	2	1	1	1	4	4	4	3	4	3	3	2	4	3	4	3	2	4	3	3	3	3	3	3	3	4	4	3	3	4	3	3	3	3	4	3	3	3	3	3	3	3	2	4	4	4
45	1	1	2	2	2	1	1	4	2	3	4	2	2	2	1	3	2	2	1	1	4	3	1	2	1	2	1	1	2	2	1	1	1	1	1	1	1	1	1	1	1	2	1	1	6	3	5	5	5
56	2	1	1	2	2	1	3	4	5	3	5	5	5	5	2	4	4	2	1	3	4	3	1	1	3	4	2	4	1	5	1	5	4	1	1	2	1	2	1	1	4	3	1	1	3	2	3	4	3
68	2	2	2	2	2	2		1	1	1	1	1	1	1	1	1	1	1	1	1	1	1	1	3	2	1	1	1	1	1	1	1	1	1	1	1	1	1	1	1	1	1	1	1	6	3	4	5	5
73	2	1	1	2	1	1	3	5	3	3	3	4	4	3	1	3	3	5	3	4	2	3	3	3	4	3	2	2	3	4	2	2	3	2	3	3	4	4	3	2	4	3	2	2	5	2	4	5	5
67	2	1	1	2	1	1	2	4	3	3	3	3	3	3	3	3	3	3	3	3	3	3	3	3	3	3	3	3	3	3	3	3	3	3	3	3	3	2	2	2	2	2	2	2	4	4	4	4	4
54	1	2	1	1	1	2		5	4	4	3	2	5	4	1	5	5	1	2	5	5	4	3	3	4	5	3	4	4	1	4	3	4	2	2	3	3	2	2	2	3	2	1	1	5	4	5	6	3
50	2	1	1	1	2	1	3	3	3	4	3	3	3	2	4	3	4	4	3	4	3	2	2	3	4	4	4	3	3	3	3	4	4	4	3	3	2	2	3	3	4	4	3	3	5	5	5	4	3
76	2	1	1	2	1	1	1	3	1	3	2	4	2	2	1	3	3	5	3	3	3	3	1	4	3	2	1	1	1	3	1	2	1	1	1	1	1	4	3	2	4	2	1	1	5	1	6	6	6
65	2	1	1	1	2	1	2	3	2	4	2	4	2	2	3	2	2	3	3	4	3	3	2	4	2	2	4	2	3	2	1	2	3	2	2	2	2	3	3	3	4	2	1	2	5	4	4	4	4
61	2	1	1	2	2	1	1	4	4	3	4	4	4	4	3	4	4	3	2	4	4	4	4	4	4	4	3	4	4	4	3	4	4	4	3	4	4	4	3	3	4	3	3	3	3	3	4	4	4
60	1	1	1	2	2	1	4	4	1	3	3	1	3	4	1	3	3	4	3	4	4	4	1	2	1	3	2	3	1	1	1	3	3	3	2	2	2	2	1	1	1	1	1	1	7	4	4	4	4
52	1	1	2	1	2	1	2	5	2	1	3	1	2	3	1	5	4	2	1	3	4	2	1	5	3	4	4	4	4	1	1	4	4	1	1	4	3	2	1	1	4	1	1	1	5	2	6	5	6
66	1	1	1	2	2	1	2	4	4	4	4	4	4	4	3	4	4	2	2	4	4	3	3	3	3	4	4	4	3	3	2	4	4	3	2	4	4	4	3	2	3	2	2	1	4	4	3	4	4
63	2	1	1	2	2	2		5	3	3	3	2	3	3	3	3	3	3	3	3	3	3	3	3	3	3	3	3	3	3	3	3	3	3	3	3	3	2	2	2	4	2	1	1	5	4	4	5	5
74	2	1	1	2	1	1	4	4	3	4	3	3	3	3	1	3	3	4	2	4	4	3	2	3	3	2	3	2	3	3	2	3	3	2	2	2	2	3	2	3	3	3	2	2	5	2	5	5	5
60	2	1	1	2	2	1	2	4	3	2	3	2	3	3	2	3	3	3	3	4	4	3	2	2	2	3	3	3	4	2	2	3	3	2	1	3	3	3	2	1	3	2	1	1	4	4	4	5	4
55	2	1	1	1	1	1	4	5	5	5	4	2	2	5	5	5	5	1	1	5	5	5	5	3	2	5	5	5	5	2	4	4	4	4	4	4	4	2	1	1	3	1	1	1	1	7	1	1	1
54	1	1	2	2	1	1	1	1	2	4	4	4	2	2	2	2	2	4	4	2	3	3	1	2	2	2	2	2	2	4	2	1	2	2	2	2	5	2	4	2	3	4	2	3	5	1	6	6	6
51	2	1	2	1	2	1	1	5	5	5	3	4	5	5	5	5	5	1	3	3	5	5	5	5	3	5	5	5	5	3	4	5	5	5	5	5	5	3	3	3	3	4	1	3	1	7	1	1	1
67	2	1	1	2	2	1	1	1	2	3	3	1	1	2	1	1	2	4	3	2	3	3	2	3	1	1	1	1	2	2	1	2	2	1	1	1	1	3	2	1	1	1	1	1	5	2	5	5	5
63	2	1	1	1	2	1	1	5	4	3	5	4	5	5	2	5	5	1	2	5	5	5	5	3	4	5	2	5	4	2	2	4	5	4	3	4	3	2	2	1	2	1	1	1	3	6	3	5	3
56	2	2	2	2	2	2		5	3	2	4	2	2	3	3	5	5	3	2	4	3	4	4	3	3	5	4	5	2	3	2	4	3	3	2	3	2	2	1	2	2	2	2	1	3	5	2	2	1
82	2	1	1	2	2	1	1	3	3	4	4	4	4	4	3	4	3	3	2	4	5	4	3	3	3	3	3	4	4	3	3	4	3	3	3	3	4	3	3	3	3	3	3	3	3	3	5	5	4
68	1	1	1	2	1	1	2	3	3	4	4	4	4	4	3	4	4	4	4	4	4	4	4	4	4	4	4	4	4	4	3	4	4	4	4	4	3	4	2	2	4	2	2	2	3	3	3	3	3
67	2	1	1	2	1	1	4	3	2	2	4	3	2	3	2	3	4	3	4	3	3	3	4	2	3	3	2	2	4	3	3	3	4	4	2	3	3	2	2	4	3	4	2	3	4	3	3	5	2
61	2	2	2	2	2	1	1	3	3	3	2	3	2	2	2	2	2	3	3	3	3	2	1	2	2	2	2	2	2	2	2	2	2	2	2	2	2	2	1	1	2	1	1	1	5	3	5	5	5
42	1	2	2	2	1	1	3	3	3	3	5	3	5	5	1	5	5	5	1	5	5	5	1	2	3	5	1	5	3	3	3	5	5	3	3	3	3	3	3	1	5	4	1	3	4	4	4	7	1
53	2	2	2	1	2	2		3	3	3	4	3	3	3	3	3	3	3	3	3	3	3	3	3	3	3	3	3	3	3	3	3	4	2	3	3	3	2	2	2	2	2	2	2	5	4	5	5	4
37	1	2	2	2	2	2		2	4	4	4	4	4	4	2	4	4	2	3	4	5	3	3	2	3	4	4	4	4	4	2	4	4	5	4	4	3	3	4	2	3	3	2	2	1	2	5	5	4
62	1	1	2	2	2	1	1	4	4	4	4	4	4	4	4	4	4	3	2	3	4	4	4	4	4	4	3	4	4	4	4	4	4	4	4	4	4	4	3	3	4	4	3	3	3	3	4	4	4
67	1	1	1	2	2	1	2	5	4	4	4	4	2	4	2	3	4	2	2	3	5	3	2	2	4	4	2	4	2	4	2	3	4	4	4	4	3	3	3	2	2	4	2	2	2	4	4	3	3
80	2	1	1	2	2	1	2	3	2	3	2	4	2	3	1	1	2	4	2	2	2	2	1	3	2	2	2	2	2	3	1	1	1	1	1	1	1	3	2	2	2	1	1	1	1	1	6	6	6
55	1	1	2	2	2	1	2	4	5	4	4	4	4	4	4	4	4	4	4	4	4	4	4	4	4	4	4	4	4	4	4	4	4	4	4	4	4	2	2	2	4	2	2	2	5	6	3	4	4
78	2	1	1	1	1	1	2	4	3	4	4	4	2	3	1	2	3	4	3	2	4	3	1	4	4	3	3	3	4	4	3	3	4	3	2	3	3	4	4	2	4	2	2	2	5	3	7	6	7
64	2	1	1	2	2	1	2	5	3	4	4	4	3	4	3	4	4	2	3	4	5	4	4	3	4	4	3	3	4	2	3	4	3	4	3	3	4	4	3	2	4	4	2	3	2	2	5	3	5
75	2	1	1	2	2	2		5	5	5	5	3	5	5	5	5	5	1	3	5	5	5	5	5	5	5	5	5	5	5	5	5	5	5	5	5	5	3	3	3	5	3	3	3	2	3	3	5	3
58	2	1	1	1	2	1	3	4	5	4	5	3	5	5	4	5	5	1	1	4	5	5	2	1	4	5	5	4	3	2	2	5	5	4	2	5	2	2	1	1	1	1	1	1	1	4	2	2	1
69	1	2	2	2	2	2		4	3	3	3	3	4	4	3	3	4	3	2	4	4	4	3	4	3	3	3	3	4	3	2	4	4	3	2	4	4	3	3	2	4	3	2	2	4	4	5	4	4
60	1	1	2	2	2	1	1	3	4	3	3	3	2	3	1	3	3	1	3	3	4	4	2	1	1	3	1	3	1	1	1	4	4	2	1	3	2	1	1	1	1	1	1	1	4	4	4	5	4
65	1	1	1	2	2	1	2	3	4	3	4	5	4	3	3	4	4	4	1	3	4	3	3	3	4	3	3	3	4	4	3	3	4	3	3	3	4	4	4	3	4	4	3	3	4	3	5	5	5
66	1	1	1	2	2	1	1	2	2	2	3	3	3	4	2	4	3	3	2	4	4	5	3	4	4	3	3	3	4	4	3	4	4	3	3	4	3	4	3	2	2	2	1	1	5	4	5	5	5
63	1	2	2	2	2	2		1	1	1	1	1	1	1	1	1	1	1	1	1	1	1	1	1	1	1	1	1	1	1	1	1	1	1	1	1	1	1	1	1	1	1	1	1	1	1	1	1	1
58	2	1	2	2	2	1	2	3	3	4	4	4	3	3	3	4	4	3	3	3	4	3	4	3	3	3	3	3	3	3	2	3	3	3	3	3	3	3	3	2	3	3	2	2	3	4	4	4	4
56	2	2	2	2	1	2		3	3	3	3	3	3	3	3	3	3	3	3	3	3	3	3	3	3	3	3	3	3	3	3	3	3	2	3	3	3	3	2	2	3	2	2	2	4	4	4	4	4
52	2	2	2	2	2	2		4	1	1	1	1	1	1	1	3	1	3	1	1	1	1	1	1	1	1	1	1	1	1	1	1	1	1	1	1	1	1	1	1	1	1	1	1	4	2	5	5	5
22	2	2	2	2	2	1	7	4	5	4	4	3	4	3	5	4	4	4	5	5	3	4	2	3	4	3	4	4	5	3	3	4	4	3	4	4	3	4	3	2	2	3	3	4	5	3	5	4	4
47	2	1	1	2	2	1	4	5	5	3	5	3	3	1	5	5	5	1	3	3	3	3	5	3	2	5	5	5	4	2	2	5	4	3	3	5	3	1	1	1	1	1	1	1	1	7	1	3	1
28	1	2	2	2	2	1	2	2	2	3	2	2	2	2	2	2	2	2	3	2	2	2	3	2	2	2	2	2	2	2	2	2	3	3	3	3	2	2	3	3	2	2	2	3	3	3	3	2	3
82	1	1	1	1	2	2		5	3	4	4	3	3	3	2	2	4	3	4	4	4	4	3	4	4	4	3	4	4	3	2	3	4	2	2	2	3	3	2	2	3	2	2	2	5	4	5	5	5
55	1	2	2	2	2	2		5	5	1	5	1	5	5	5	5	5	1	5	5	5	5	5	4	2	5	4	3	3	1	1	5	4	1	1	4	1	1	1	1	1	1	1	1	2	6	2	1	1
80	2	1	1	1	2	1	2	3	3	2	3	4	3	2	3	3	4	4	4	4	3	3	3	2	3	3	3	2	2	3	3	3	3	4	3	4	4	4	3	4	4	3	3	4	4	5	4	3	4
58	2	2	2	2	2	2		4	3	2	3	5	4	4	1	2	4	1	2	4	5	3	1	5	1	4	1	4	1	5	1	4	4	1	1	3	2	4	1	1	1	1	1	1	2	7	1	3	1
50	1	2	2	1	1	1	2	4	3	3	2	2	2	2	2	2	2	2	2	3	3	2	2	2	2	2	2	2	2	2	2	2	2	2	2	2	2	2	2	2	2	2	2	2	4	4	4	4	4
63	1	2	2	2	2	2		3	5	5	2	5	5	5	1	5	5	3	2	2	5	5	1	3	3	4	3	3	3	4	1	5	5	3	3	3	4	4	3	2	3	2	1	1	6	4	4	6	5
68	1	1	1	1	1	1	2	4	3	4	3	3	3	3	2	3	3	3	2	3	4	3	3	3	3	3	3	3	3	4	3	3	3	3	2	3	3	3	3	2	2	4	2	2	4	5	5	5	5
63	1	1	1	2	1	1	3	2	4	4	4	4	3	2	2	4	4	3	2	2	5	4	4	4	4	4	4	4	4	3	2	3	4	4	4	3	4	4	3	2	4	3	2	2	4	3	5	5	5
75	1	2	2	2	2	2		1	5	5	5	5	5	5	5	5	5	2	1	5	5	5	1	3	5	5	5	5	5	5	5	5	5	5	5	5	5	4	4	2	5	4	2	4	1	1	6	6	6
85	2	1	1	2	1	1	2	4	1	1	1	2	1	1	1	1	2	1	1	3	3	3	1	1	1	3	1	3	1	1	1	3	1	1	1	1	1	1	1	1	1	1	1	1	6	1	6	6	6
72	2	1	1	2	2	1	3	2	1	1	1	1	1	1	1	1	1	5	5	1	1	1	1	1	1	1	1	1	1	1	1	1	1	1	1	1	1	3	1	1	3	1	1	1	7	2	6	6	6
77	2	1	1	1	2	1	1	5	3	2	3	3	3	3	2	3	3	4	3	3	4	3	3	3	4	3	3	3	3	3	2	3	3	3	3	2	3	1	2	2	2	2	2	2	4	3	5	5	5
61	1	1	1	2	2	1	4	4	4	3	3	3	3	4	4	3	3	3	3	3	4	4	4	3	3	3	3	3	4	4	3	3	3	4	4	4	4	3	3	3	3	3	3	3	2	5	5	3	3
51	1	1	1	2	2	1	1	3	3	3	3	3	3	3	3	3	3	3	4	4	3	3	4	3	4	3	3	2	3	3	2	3	3	3	3	3	3	3	3	3	3	3	2	3	4	4	4	4	4
69	1	1	1	2	2	1	2	5	5	5	5	5	5	4	5	5	5	5	5	5	5	5	5	5	5	5	4	4	4	4	4	5	5	5	5	5	5	4	2	1	5	3	2	1	1	4	4	4	3
45	1	2	2	2	2	2		4	3	2	3	3	3	3	2	3	3	3	3	3	3	3	2	3	3	3	3	3	3	3	3	3	3	3	3	3	3	3	3	2	3	3	2	2	4	4	4	4	4
64	1	1	2	2	2	1	1	5	4	4	3	3	3	3	1	3	4	2	3	3	4	4	3	3	4	3	4	4	4	3	2	3	4	4	3	3	3	3	3	1	4	2	2	2	3	3	4	4	5
44	1	2	2	1	2	1	2	4	2	2	3	3	3	3	2	4	3	2	2	3	4	3	4	3	4	4	2	3	3	3	2	4	3	3	2	3	3	2	2	2	2	2	1	2	3	4	4	4	4
62	1	2	2	2	2	2		2	2	2	2	2	2	2	2	2	2	1	1	1	2	3	2	2	2	2	2	2	2	2	2	2	2	2	2	2	2	2	2	1	1	1	1	2	5	5	5	6	5
78	1	1	1	2	1	1	1	4	3	2	3	4	2	2	1	2	2	4	1	2	2	2	1	3	2	2	1	1	1	1	1	3	1	1	1	1	1	4	2	1	1	1	1	1	7	2	7	6	7
49	1	1	1	1	2	1	3	3	3	3	3	4	3	3	2	3	4	3	3	4	4	3	2	3	3	3	3	3	4	3	2	3	3	3	3	3	3	2	2	2	2	2	2	2	3	3	4	4	4
50	1	2	2	1	2	2		2	3	3	2	2	2	2	2	3	3	2	2	2	2	2	2	3	3	3	3	3	2	2	2	2	2	2	2	2	2	2	2	2	1	2	2	2	5	4	4	4	4
46	1	1	2	2	2	1	2	3	4	4	4	4	4	4	1	1	3	4	4	4	4	4	1	2	3	3	3	3	2	3	3	3	3	3	3	3	3	4	2	1	2	3	3	3	4	3	5	5	5
59	1	1	1	1	2	1	3	4	4	4	4	5	3	3	4	3	4	3	3	3	3	3	4	3	4	3	3	3	3	3	3	3	3	3	3	3	3	3	3	3	4	3	3	3	4	4	4	5	4
52	1	2	2	1	2	1	3	5	3	1	4	2	4	3	4	3	3	3	3	3	4	3	3	3	3	4	3	3	3	3	3	3	4	3	3	4	3	2	2	2	2	1	1	1	3	4	4	4	4
41	1	2	2	2	2	2		3	3	3	3	3	3	3	3	3	3	3	3	3	3	3	3	3	3	3	3	3	3	3	3	3	3	3	3	3	3	3	3	3	3	3	3	3	4	4	4	4	4
69	1	1	1	2	1	1	1	4	5	5	3	5	4	5	5	5	5	5	5	5	5	5	5	5	5	5	5	5	5	4	5	5	5	4	5	5	5	4	3	3	5	4	2	3	1	1	2	5	5
23	1	2	2	1	1	1	1	2	5	5	4	5	4	4	2	5	4	5	4	4	2	5	4	3	5	4	5	5	4	4	5	4	3	5	5	5	5	4	3	4	3	3	3	5	7	5	7	7	4
61	1	1	2	2	1	1	1	1	3	1	3	2	2	4	4	4	4	4	1	1	1	2	2	2	2	1	1	1	1	1	1	1	1	1	1	1	1	4	2	1	4	4	1	1	6	2	3	5	4
33	1	2	2	2	2	2		3	4	4	4	2	4	4	2	4	4	2	2	4	4	4	4	3	4	4	4	4	4	2	2	4	4	4	2	4	4	2	2	2	2	2	2	2	3	4	4	5	3
42	1	2	2	2	2	2		3	3	3	3	3	3	3	3	3	3	3	3	3	3	3	3	3	3	3	3	3	3	3	3	3	3	3	3	3	3	3	3	3	3	3	3	3	3	5	4	4	4
42	1	2	2	2	2	1	3	4	5	4	3	5	4	5	3	4	4	2	3	4	4	4	3	4	4	4	4	4	5	3	3	4	4	5	4	4	4	4	3	1	4	3	1	1	4	4	5	5	5
41	1	1	1	2	2	1	3	3	4	4	4	4	4	5	4	3	4	4	4	3	3	4	4	4	4	4	3	4	3	4	4	3	4	4	4	4	4	4	4	4	3	3	4	4	5	6	5	4	4
52	1	1	1	2	2	1	4	3	3	3	3	3	3	3	3	3	3	4	3	4	3	3	3	3	3	3	3	3	3	3	3	3	3	3	4	3	3	4	2	3	2	3	3	3	4	4	4	4	4
61	1	1	2	1	2	1	1	3	3	3	3	3	3	3	3	3	3	3	3	3	2	3	3	3	3	3	3	3	3	3	3	3	3	3	3	3	4	3	3	3	3	2	2	2	4	4	4	4	4
57	1	2	2	2	2	1	3	3	2	3	3	3	3	3	3	3	3	3	3	3	3	3	3	3	3	3	3	3	3	3	3	3	3	2	3	3	3	3	2	3	3	2	3	3	4	4	4	5	4
60	1	1	2	2	1	1	1	5	5	3	5	3	3	5	3	5	5	1	1	5	5	5	3	4	3	4	2	4	3	1	1	4	4	5	3	4	3	3	3	3	3	2	2	2	1	5	4	2	2
68	1	1	2	2	2	1	1	3	3	3	3	3	3	3	3	3	3	3	3	3	3	3	3	3	3	3	3	3	3	3	3	3	3	3	3	3	3	3	3	3	3	3	3	3	4	4	4	4	4
44	1	2	2	2	2	2		1	1	1	1	4	1	1	1	1	1	1	1	3	4	1	1	1	1	1	1	1	1	1	1	1	1	1	1	1	1	3	1	1	1	1	1	1	4	4	4	5	4
55	1	1	1	2	2	1	3	5	4	4	4	4	4	4	4	4	4	3	3	3	4	3	3	3	3	4	3	3	4	3	3	3	4	4	3	3	3	3	3	2	4	3	2	4	1	4	4	6	4
64	1	2	2	2	2	2		5	1	2	2	1	3	1	1	2	1	1	1	3	2	2	1	1	1	1	1	2	1	1	1	1	1	1	1	1	1	1	1	1	1	1	1	1	6	4	4	4	3
44	1	1	1	1	2	1	3	4	4	4	3	4	3	3	3	4	4	2	2	3	4	3	3	3	2	3	3	3	4	4	3	4	4	4	4	3	3	4	3	2	4	3	2	2	2	4	4	3	4
73	1	1	2	1	2	1	1	1	1	2	1	2	2	1	1	1	2	4	5	2	2	2	1	1	1	1	1	1	2	2	1	2	2	2	2	2	4	4	2	1	1	1	1	1	6	3	4	3	4
67	1	2	2	1	2	2		4	3	3	3	4	4	3	3	4	3	3	2	3	4	3	3	3	3	3	4	4	4	3	4	4	4	3	3	3	3	3	3	2	4	3	2	2	4	4	4	5	4
[truncated: 47 more columns]

## Sheet: time2
	1: male 2: female	1: married 2: unmarried	1: presence 2: absence	1: yes 2: no	1: yes 2: no	1: yes 2: no		C19-VAS																														FCV-19S-J							7C
age	sex	marriage	presence or absence of children	previous COVID-19 infection	chronic diseases	live with family	number of family members living togther	vas1	vas2	vas3	vas4	vas5	vas6	vas7	vas8	vas9	vas10	vas11	vas12	vas13	vas14	vas15	vas16	vas17	vas18	vas19	vas20	vas21	vas22	vas23	vas24	vas25	vas26	vas27	vas28	vas29	vas30	cov1	cov2	cov3	cov4	cov5	cov6	cov7	C1	C2	C3	C4	C5
66	1	1	1	1	2	1	4	3	1	2	3	2	3	3	2	2	2	3	3	3	3	3	3	3	2	3	2	3	2	2	2	2	2	2	3	2	2	2	2	2	1	2	2	2	5	4	5	4	4
57	2	1	2	2	1	1	1	3	3	4	3	4	3	3	3	4	3	3	3	3	4	3	3	3	3	3	3	3	5	3	3	3	4	3	3	3	3	3	3	3	4	3	3	3	4	4	4	5	4
60	1	1	1	2	2	1	3	3	3	3	3	3	2	3	3	3	3	3	3	3	3	3	3	3	3	3	3	3	3	3	3	3	4	3	3	3	3	2	2	2	2	2	2	2	4	4	4	4	4
64	1	1	1	2	1	1	2	5	4	5	4	3	5	4	2	3	3	4	2	3	5	3	2	4	4	2	2	3	4	2	3	3	4	3	2	3	4	3	2	2	4	3	3	2	3	2	4	6	4
60	1	1	1	2	1	1	3	5	5	5	5	5	5	5	3	4	5	1	1	5	5	5	3	3	5	5	5	5	3	4	3	4	4	4	3	4	4	4	4	3	4	4	2	2	3	4	4	4	4
58	1	1	1	1	2	1	4	3	5	4	5	4	5	5	3	4	5	2	1	4	5	4	3	1	4	4	4	4	5	4	3	5	5	4	3	4	4	2	2	1	4	3	2	2	2	4	2	1	2
64	2	1	1	2	2	1	1	4	4	4	5	3	4	4	4	4	4	4	4	4	4	4	4	4	4	4	4	4	4	4	4	4	4	4	4	4	4	4	3	3	4	4	3	3	4	3	5	5	5
65	1	1	1	2	2	1	2	3	3	2	3	4	4	3	3	4	5	4	4	4	4	4	3	4	4	4	4	3	4	3	4	3	4	4	4	4	4	3	4	4	4	3	4	3	4	4	5	5	6
67	2	2	2	2	2	2		4	2	2	2	2	2	2	2	3	2	3	1	2	3	2	2	1	2	2	2	2	2	2	1	2	2	2	2	2	2	2	2	2	2	2	1	1	5	3	5	5	5
57	1	2	2	2	2	2		4	3	2	5	2	2	5	3	4	3	3	3	4	4	4	3	3	3	3	2	4	3	3	3	4	4	4	4	5	4	4	3	2	2	2	2	2	4	6	5	3	3
47	1	1	1	2	2	1	4	5	5	5	5	1	5	5	5	5	5	1	5	5	5	5	5	3	1	5	5	5	5	1	1	5	5	1	5	5	5	1	1	1	1	1	1	1	1	7	1	1	1
59	2	1	2	1	2	1	1	5	3	5	3	4	5	4	2	3	4	2	2	4	4	4	3	3	4	3	3	3	4	2	2	3	3	4	3	3	3	3	3	2	4	4	2	3	4	4	4	4	4
50	2	2	2	1	2	1	3	2	1	1	3	1	1	1	1	1	2	3	3	1	2	3	1	2	1	2	1	1	1	1	1	1	1	1	1	1	2	1	1	1	1	1	1	1	6	3	6	7	6
52	2	1	1	1	2	1	3	5	2	1	1	1	1	4	1	3	3	1	1	1	3	4	1	3	1	3	1	3	1	1	1	5	4	4	1	3	3	1	1	1	1	1	1	1	5	5	5	5	4
55	2	1	1	2	2	1	3	4	4	4	3	3	4	4	2	4	4	2	3	4	4	4	3	3	3	4	3	4	3	3	3	4	4	3	3	3	3	4	4	3	4	4	2	3	3	4	4	4	4
65	1	1	2	2	1	1	2	4	4	3	4	5	4	5	3	5	4	1	1	5	5	4	5	4	3	4	3	4	4	3	3	5	5	4	4	4	3	5	4	2	4	4	2	3	2	4	4	4	3
44	2	2	2	2	2	2		1	1	1	2	1	1	1	1	1	1	1	1	1	1	1	1	1	1	1	1	1	1	1	1	1	1	1	1	1	1	1	1	1	1	1	1	1	3	4	4	4	4
53	2	2	1	1	1	1	1	5	4	4	4	3	4	4	2	3	3	3	3	3	4	3	3	3	3	3	3	3	4	3	2	3	3	3	2	3	4	3	2	2	3	2	2	2	2	3	5	5	5
66	2	1	1	2	2	1	2	3	4	4	4	4	4	4	3	3	4	3	3	4	4	4	3	3	3	4	3	4	4	3	2	4	4	3	2	3	3	4	3	2	3	2	2	2	5	4	5	5	5
59	2	1	2	2	2	1	2	3	2	2	4	3	3	4	3	4	4	2	3	5	4	5	2	3	4	4	4	4	4	2	1	4	4	4	3	4	3	2	2	1	3	2	1	2	4	4	4	4	4
73	1	1	1	2	2	1	1	3	3	3	3	3	3	4	2	3	2	3	3	3	3	3	3	3	3	2	2	3	2	3	1	3	3	3	3	3	3	2	1	1	2	2	1	1	4	4	4	4	4
53	1	2	2	2	2	1	2	4	5	2	4	1	5	3	1	4	4	1	1	3	4	4	2	1	2	3	2	5	3	1	1	2	3	3	2	2	4	1	1	1	1	1	1	1	5	4	5	6	3
68	1	1	1	2	2	1	2	4	2	3	3	2	4	4	1	2	3	4	2	4	4	4	2	4	4	3	2	2	2	3	1	2	2	2	1	3	4	4	2	1	4	2	1	1	5	2	5	5	6
59	2	1	1	1	1	1	3	4	3	4	3	4	3	3	2	3	3	3	2	4	3	3	3	3	4	3	3	3	4	4	2	3	3	3	3	3	4	4	3	3	4	4	3	3	5	3	5	5	5
50	2	1	1	1	2	1	3	5	1	3	3	1	1	5	3	3	5	1	1	1	5	3	5	3	3	5	1	3	3	3	3	5	5	5	5	5	5	3	3	3	3	3	3	3	4	4	4	1	1
57	2	1	2	2	2	1	2	5	5	2	3	1	3	3	1	3	2	1	1	3	2	3	1	3	3	2	3	3	2	2	3	2	2	2	2	3	3	3	3	3	5	3	3	3	4	4	5	6	4
65	1	2	1	2	1	2		4	2	4	3	4	2	2	2	3	3	2	2	3	3	2	2	3	2	2	2	2	2	2	1	2	2	2	2	2	2	2	2	2	3	4	2	2	5	3	5	6	6
61	1	2	2	1	2	1	1	5	4	3	5	2	5	5	2	5	3	1	3	5	5	5	1	3	1	5	1	5	1	3	1	5	5	4	1	5	1	2	1	1	2	2	1	1	2	6	2	2	4
52	1	2	2	2	2	1	2	1	1	1	1	1	1	2	2	2	2	2	2	2	1	1	1	2	3	3	3	3	3	2	2	3	3	3	3	3	3	3	3	3	1	3	2	3	4	5	4	4	4
72	2	1	2	1	2	1	1	5	4	1	4	2	4	4	1	4	5	1	1	5	4	5	1	3	3	4	3	4	2	1	1	4	4	2	1	4	2	2	2	2	3	2	2	2	4	4	4	4	5
63	1	1	1	1	2	1	1	5	5	5	5	5	5	5	5	5	3	1	1	5	5	5	5	5	5	5	5	5	5	5	5	5	5	5	5	5	5	2	2	1	2	1	1	1	1	7	2	1	2
43	1	1	1	1	1	1	4	2	3	2	2	3	3	3	3	2	2	2	4	3	4	3	3	4	4	4	4	4	3	4	3	3	4	3	3	3	4	2	3	3	3	3	4	3	5	6	5	5	3
65	1	1	1	2	2	1	4	3	1	2	2	2	1	1	1	3	2	5	4	3	2	2	2	3	1	2	2	2	2	2	1	2	2	1	1	2	3	3	2	1	3	2	1	1	6	4	6	6	6
65	1	1	1	2	2	1	2	5	5	5	5	5	5	5	5	5	5	1	5	5	5	5	5	3	5	5	5	5	5	3	3	5	5	5	5	5	5	1	1	1	1	1	1	1	1	7	1	1	1
61	1	1	1	2	2	1	2	4	4	4	3	3	2	3	1	3	4	3	3	4	4	3	2	3	3	4	3	3	2	2	2	3	4	2	2	3	2	3	2	2	4	3	2	2	4	3	5	6	5
69	2	2	1	2	2	2		5	1	3	3	2	4	4	1	5	4	1	1	5	5	3	3	3	4	5	3	5	4	2	1	5	4	3	1	4	4	2	1	1	4	1	1	1	4	1	5	5	4
41	1	2	2	2	2	1	1	3	3	3	3	3	3	3	3	4	3	3	3	3	3	3	3	3	3	3	3	3	3	3	3	3	3	3	3	3	3	3	3	3	3	2	2	2	3	4	4	4	4
67	1	1	1	2	2	1	4	3	2	2	3	3	2	2	4	3	4	4	2	2	3	3	2	3	2	4	3	3	4	3	2	2	4	4	3	3	4	3	3	2	3	3	4	3	5	4	4	3	4
50	2	1	2	1	2	1	3	4	3	3	4	4	4	3	2	3	3	2	3	4	3	3	3	3	4	4	3	4	4	4	2	3	3	4	3	3	3	2	2	2	3	3	2	2	5	4	4	5	5
49	2	1	1	1	2	1	3	3	3	4	3	3	3	4	3	3	4	3	3	3	4	3	3	3	3	3	3	3	2	2	2	3	3	2	2	3	3	2	2	2	2	2	2	2	4	4	5	5	5
68	1	1	1	2	2	1	1	4	1	4	3	2	1	1	1	2	3	4	3	3	3	2	1	2	1	1	1	1	1	2	1	1	1	1	1	1	1	2	2	1	3	1	1	1	5	2	4	6	5
54	2	1	1	2	2	1	2	5	3	3	4	3	4	4	3	4	3	1	3	3	5	3	3	3	3	4	3	4	3	3	3	5	4	3	3	3	3	3	3	2	3	3	3	3	4	4	3	3	4
52	1	2	2	2	2	2		5	1	3	1	3	1	1	1	3	1	3	3	1	1	1	1	1	1	1	1	1	1	1	1	1	1	1	1	1	1	1	1	1	1	1	1	1	6	1	6	6	6
67	2	1	1	2	2	1	1	4	5	5	3	4	3	4	2	3	4	3	2	4	5	3	2	3	4	3	3	3	4	3	2	4	4	4	4	3	3	4	2	1	4	4	2	1	2	3	3	3	3
51	1	1	2	2	2	1	2	4	3	3	4	3	3	4	2	2	3	4	3	3	4	3	2	3	3	3	2	3	3	3	3	3	2	2	2	3	2	4	3	2	4	4	2	2	4	2	6	6	6
64	1	2	2	2	1	1	1	5	1	1	2	1	1	1	1	1	1	5	3	1	4	1	1	1	3	1	1	1	2	1	1	1	1	1	1	1	1	1	1	1	1	1	1	1	6	5	5	5	3
61	2	1	2	1	2	1	2	3	3	3	3	3	3	3	3	3	3	3	3	3	3	3	3	3	3	3	3	3	3	3	3	3	3	3	3	3	3	3	3	3	3	3	3	2	4	4	4	4	4
56	1	2	2	2	2	2		4	4	2	4	2	3	4	1	4	5	1	3	5	4	4	4	1	1	4	3	4	3	1	1	2	4	3	2	3	4	1	2	1	1	2	1	1	4	4	2	5	4
51	1	2	2	1	2	1	2	4	3	5	4	3	4	4	4	5	3	2	2	4	4	4	2	3	3	3	4	5	4	2	3	5	4	3	3	3	3	3	3	2	2	3	2	2	4	3	3	4	4
69	1	1	1	1	2	1	1	3	2	3	3	2	2	2	1	2	3	3	3	3	3	3	3	3	3	3	2	3	3	2	1	3	3	3	1	3	3	3	2	2	2	2	1	2	5	4	4	4	4
64	1	1	1	1	2	1	3	4	2	4	2	3	2	2	1	2	2	4	2	2	2	2	2	2	2	2	2	2	2	2	2	2	2	2	2	2	2	2	2	2	3	2	2	2	6	2	6	6	6
58	2	1	2	1	2	1	1	3	3	1	5	3	4	4	4	5	4	1	2	4	4	3	4	3	3	4	4	3	4	2	3	4	4	3	3	3	3	2	3	2	4	3	2	3	2	3	2	2	2
77	1	1	1	1	2	1	1	4	3	4	3	3	3	4	2	3	3	2	3	2	2	3	3	3	3	2	3	3	3	3	3	2	2	3	3	3	3	4	3	3	3	3	2	2	4	2	6	6	5
68	1	1	1	2	2	1	3	5	5	5	5	3	5	5	2	5	5	1	3	3	5	5	2	3	1	5	2	5	1	1	1	5	5	1	1	5	1	1	1	1	1	1	1	1	4	5	4	5	3
68	1	1	1	2	1	1	3	4	4	4	3	4	3	3	2	2	3	3	2	3	4	3	3	3	3	3	3	3	3	3	3	4	4	3	3	3	3	3	3	3	3	3	3	2	4	3	4	4	4
60	1	1	1	2	2	1	1	4	3	2	4	2	2	3	2	3	3	2	3	3	4	3	3	2	2	4	3	3	3	1	4	3	3	2	2	3	2	3	2	2	3	2	1	2	3	4	4	4	5
56	1	1	1	2	2	1	3	3	3	3	2	2	3	2	3	4	3	3	3	3	3	3	3	3	3	2	2	3	2	3	2	3	2	3	2	2	2	2	1	1	2	2	1	2	5	5	2	3	3
57	1	2	2	2	2	1	1	4	4	4	4	3	4	4	2	4	4	3	1	4	5	4	3	3	2	3	3	4	4	3	2	4	4	4	3	4	3	3	2	1	4	2	1	1	3	4	4	4	4
61	2	1	2	1	2	1	1	5	3	3	3	4	3	3	3	3	3	3	3	3	4	3	3	3	3	3	3	3	3	3	3	3	3	3	3	3	3	3	3	3	3	3	3	3	4	3	4	5	4
62	1	1	1	2	2	1	5	5	5	1	3	3	5	5	3	5	5	5	1	5	5	5	5	3	3	4	5	5	5	3	3	3	5	5	5	5	5	2	2	2	2	2	2	2	1	2	1	2	2
37	2	2	2	2	2	2		5	4	4	5	4	4	4	4	5	4	2	3	3	4	4	5	4	4	4	4	4	4	4	4	5	5	4	4	4	4	4	3	3	3	3	3	2	2	4	4	4	4
60	2	1	2	2	2	1	1	3	4	3	3	2	4	4	1	3	3	1	3	3	4	3	2	1	1	3	1	3	1	1	1	4	4	1	1	3	2	1	1	1	1	1	1	1	3	4	5	5	4
46	2	1	2	2	2	1	1	5	5	3	3	5	5	5	4	5	5	1	1	5	5	5	2	5	4	5	5	5	5	3	2	5	5	4	4	5	1	2	2	1	4	4	2	2	2	2	5	5	5
41	2	1	2	2	2	1	1	4	4	4	4	4	4	4	4	5	5	2	2	4	5	5	4	5	5	5	5	4	4	4	4	4	5	5	5	4	4	5	4	3	4	3	3	3	1	4	4	4	4
61	2	1	1	2	2	1	4	5	4	4	4	5	5	5	4	5	4	4	3	3	5	3	3	3	3	4	4	3	3	3	3	4	4	4	4	4	4	4	4	2	3	3	2	2	2	4	3	5	4
68	2	1	1	1	2	1	1	5	4	5	5	4	4	4	3	5	5	2	1	5	5	4	4	5	5	5	4	4	5	5	4	5	4	3	4	3	4	5	4	3	4	4	4	4	2	4	4	4	4
70	1	1	1	2	2	1	2	3	1	2	3	1	4	2	1	2	3	4	1	4	3	3	1	1	1	2	2	1	1	1	1	1	1	1	1	1	1	3	1	1	1	1	1	1	6	4	5	6	6
67	1	1	2	2	1	1	2	2	2	2	2	4	2	2	2	2	2	2	3	3	3	2	2	2	2	3	3	3	3	3	2	2	3	3	3	3	3	2	2	2	2	2	2	2	3	3	3	2	2
65	1	1	2	2	1	1	2	5	2	4	2	3	2	2	1	2	1	4	2	5	2	2	1	3	2	2	2	1	1	2	1	3	2	2	1	2	1	1	2	1	4	2	1	1	6	2	5	6	4
71	1	2	1	1	1	1	1	5	5	5	5	2	3	5	4	5	5	1	3	5	5	5	4	2	2	5	5	5	3	1	3	5	5	1	1	3	3	2	1	1	3	1	1	1	4	4	5	5	5
72	2	1	1	2	2	1	4	1	1	5	1	5	1	1	1	1	2	5	5	2	2	1	1	5	1	1	1	1	3	3	1	2	2	1	1	2	1	5	4	2	4	2	1	1	7	1	7	7	7
61	1	2	2	2	2	1	1	2	2	3	2	3	2	2	2	2	2	2	4	2	2	2	2	2	2	2	2	2	2	2	1	2	2	2	2	2	3	2	2	2	2	2	2	1	5	4	4	5	4
68	1	2	2	2	2	2		2	1	1	2	1	1	1	1	1	1	1	1	1	1	1	1	1	1	1	1	1	1	1	1	1	1	1	1	1	1	2	1	1	1	1	1	1	6	4	3	4	4
48	2	2	2	2	2	1	1	5	4	4	2	4	4	4	2	4	3	3	3	3	4	3	2	3	4	3	4	3	4	5	2	3	4	4	4	3	3	4	3	2	4	4	3	3	2	2	4	5	4
54	1	2	2	2	2	2		3	3	3	3	3	3	3	3	3	3	3	3	4	3	4	3	3	3	3	3	3	3	3	3	4	3	3	3	3	3	3	3	3	3	3	3	3	2	4	4	4	4
58	2	1	1	1	1	1	3	3	3	4	3	2	3	3	1	3	2	1	2	2	4	3	2	2	3	2	2	2	2	2	1	2	3	1	2	2	2	1	1	1	2	1	1	1	4	3	5	5	5
70	1	1	1	2	2	1	1	4	3	3	2	3	4	3	3	3	3	4	3	3	4	3	3	3	3	4	3	3	4	4	3	3	3	2	3	2	2	4	2	2	2	2	2	2	4	4	4	5	4
47	2	1	2	2	2	1	2	4	4	4	4	4	4	5	1	2	4	4	3	3	5	3	1	3	4	3	3	3	3	4	1	4	4	3	2	4	4	3	3	3	4	3	1	3	3	3	5	4	5
58	1	2	2	2	2	2		3	3	3	3	3	3	3	3	3	3	3	3	3	3	3	3	3	3	3	3	3	3	3	3	3	3	3	3	3	3	3	3	3	3	3	3	3	4	4	4	4	4
70	1	1	1	2	1	1	1	3	1	3	3	2	2	2	1	2	3	3	3	3	3	2	2	3	2	3	2	2	3	2	1	3	2	2	2	2	3	2	2	1	2	2	1	1	6	2	6	6	5
68	1	2	2	2	2	1	1	5	2	2	3	1	2	2	2	2	3	4	1	2	3	3	2	2	2	2	2	2	2	2	2	3	2	2	2	2	2	2	2	2	2	2	2	2	5	3	6	6	6
77	2	1	1	2	2	1	1	5	1	4	3	5	3	4	1	3	3	5	1	3	4	3	3	3	3	3	3	3	3	4	1	3	3	3	3	3	2	2	2	1	4	3	1	1	5	1	7	7	4
69	1	2	2	2	2	2		4	1	3	2	3	3	2	2	2	2	2	3	4	2	3	2	2	2	2	2	2	4	4	3	2	2	2	2	2	2	2	2	2	2	2	1	2	6	2	5	5	5
68	1	1	1	2	1	1	2	3	4	4	2	4	4	4	2	2	3	4	3	3	4	4	2	3	3	4	4	3	2	4	2	4	4	2	2	3	3	4	4	3	5	4	3	2	5	2	7	7	7
51	2	1	2	2	2	1	2	4	4	4	3	3	4	4	1	2	2	5	3	3	4	3	2	4	3	3	2	2	2	2	2	2	2	2	2	2	3	4	2	2	3	4	2	2	4	2	6	6	6
66	1	1	1	2	1	1	1	4	3	4	4	2	2	3	2	4	4	2	3	3	4	3	2	2	2	3	2	2	2	2	2	2	2	2	2	2	2	2	2	2	2	2	2	2	6	3	3	4	3
60	2	2	2	2	2	2		5	5	3	5	3	5	5	3	5	5	1	3	5	5	3	3	5	3	5	5	5	3	1	1	5	5	3	3	5	3	3	3	3	3	3	3	3	4	7	1	1	1
67	2	1	1	2	2	1	1	3	4	3	4	4	3	4	2	4	4	1	1	5	5	5	3	4	4	4	3	4	3	4	2	4	4	3	3	4	3	3	3	2	3	3	1	1	5	4	3	4	4
61	1	1	1	2	2	1	1	4	3	3	3	1	3	3	1	4	4	1	1	4	4	3	2	3	1	4	3	4	3	1	1	2	3	2	1	3	3	1	1	1	1	1	1	1	3	5	4	5	3
49	2	2	2	1	2	2		5	4	1	1	1	1	2	1	3	3	1	1	3	5	3	1	3	3	3	1	1	1	1	1	3	1	1	1	1	1	1	1	1	1	1	1	1	4	4	4	4	1
51	1	2	2	1	2	1	2	5	5	5	5	5	5	5	1	5	5	1	1	5	5	5	5	5	5	5	5	5	5	5	1	5	5	1	1	5	5	3	2	1	5	1	1	1	1	4	1	4	4
52	2	1	1	2	2	1	2	4	3	4	3	3	1	1	1	1	1	5	3	3	4	1	1	3	3	1	1	1	3	4	3	3	2	2	1	1	1	5	3	1	4	2	1	1	4	1	7	6	7
37	2	2	2	2	2	2		4	3	3	3	4	3	3	2	3	3	3	3	3	4	3	3	3	3	3	3	3	4	2	3	3	3	4	3	3	3	2	2	2	2	2	2	2	2	3	4	5	4
46	2	2	2	2	2	1	2	4	3	3	3	3	4	3	3	4	3	3	3	3	3	3	3	3	3	3	3	3	3	3	3	3	3	3	3	3	3	3	3	3	3	3	3	3	4	4	4	4	4
70	1	2	1	2	1	2		4	4	4	4	3	3	4	3	4	4	2	3	3	5	3	4	3	4	4	3	4	5	3	3	4	4	4	3	3	3	3	3	3	4	3	3	3	4	3	5	6	6
59	1	1	1	1	2	1	1	5	5	5	4	4	3	3	3	3	3	4	3	3	3	3	3	3	3	3	3	3	3	3	3	3	3	2	3	3	3	4	3	3	3	3	3	3	4	4	4	4	4
58	2	1	2	2	2	1	1	4	4	4	3	4	5	5	5	3	3	3	1	3	5	3	3	3	5	3	3	3	3	3	3	3	3	3	5	3	3	3	3	3	3	3	3	3	4	4	4	4	4
47	2	2	2	1	2	1	3	5	1	1	1	3	1	1	1	1	1	4	1	3	2	1	1	3	3	1	1	1	1	2	1	1	1	1	1	1	1	3	2	2	3	2	2	2	5	1	5	6	6
68	2	1	1	2	2	1	3	4	2	1	1	1	1	3	1	3	3	1	3	4	4	1	1	3	2	3	1	2	4	1	1	1	2	3	2	1	2	3	1	1	4	1	1	1	5	4	4	3	3
68	1	2	1	2	1	2		3	1	3	1	4	3	1	1	2	2	3	1	5	2	3	1	3	3	2	2	2	2	3	1	2	2	2	1	1	2	2	2	1	2	2	1	1	6	2	4	5	5
55	1	1	1	2	2	1	2	2	3	4	3	2	3	4	3	2	3	4	3	2	3	4	3	2	3	4	3	2	3	4	3	2	3	4	3	2	3	3	2	3	4	3	2	2	5	4	3	4	5
58	2	1	2	2	2	1	2	5	3	3	3	1	1	1	1	5	5	3	3	3	4	3	1	3	3	3	3	3	3	2	3	3	3	3	3	3	3	2	2	1	1	2	1	1	2	4	4	4	4
62	2	1	2	2	1	1	2	5	5	4	4	4	4	4	4	4	4	1	1	3	4	5	1	4	4	5	2	2	2	2	2	4	3	1	1	2	1	2	2	1	3	4	3	1	6	6	2	2	2
72	1	1	1	2	2	1	3	4	1	1	2	1	1	1	1	1	1	5	5	1	1	1	1	1	1	1	1	1	1	1	1	1	1	1	1	1	1	4	2	2	3	2	2	2	6	2	6	6	6
47	2	1	1	2	1	1	3	4	4	4	3	4	3	4	2	3	4	2	1	4	5	3	2	4	4	4	4	4	4	4	1	4	4	4	3	3	4	2	2	1	4	3	2	1	3	4	4	5	5
75	2	2	2	2	1	2		3	5	4	5	5	5	5	1	5	5	3	1	5	5	5	3	5	5	5	5	5	5	5	5	5	5	5	5	5	5	5	4	2	5	5	2	4	1	1	7	7	7
65	2	1	2	2	2	1	2	5	4	3	4	3	3	4	3	4	4	3	2	4	5	4	3	4	3	4	5	3	5	4	3	4	4	4	3	3	3	3	3	3	5	3	3	3	4	5	2	3	2
74	1	2	2	2	2	2		4	2	3	4	3	3	4	2	4	3	2	3	4	4	3	2	4	2	3	2	4	2	3	2	4	3	2	2	3	2	3	2	2	3	1	2	2	2	4	5	5	3
54	2	1	1	2	2	1	1	5	3	2	4	2	1	3	1	3	4	2	3	4	4	5	1	3	4	5	1	4	2	2	1	3	2	1	1	3	2	2	2	1	3	2	2	2	5	1	4	5	6
82	1	1	1	2	2	1	1	3	3	3	3	3	3	5	3	4	3	3	3	4	5	3	3	3	4	4	3	3	4	3	3	4	4	3	3	4	3	4	3	3	4	3	3	3	3	3	4	3	4
74	1	1	1	2	1	1	2	2	2	2	2	2	2	2	2	2	2	4	3	2	2	2	2	2	2	2	2	2	2	2	2	2	2	2	2	2	2	2	2	2	2	2	2	2	6	2	6	6	6
63	2	2	1	1	1	1	5	4	3	3	3	3	4	4	3	3	4	2	2	4	4	4	3	3	3	4	3	4	4	3	2	4	4	3	2	3	3	3	2	2	3	2	2	2	3	4	4	6	5
48	2	1	1	1	1	1	3	1	3	2	4	2	1	3	1	2	2	3	3	4	4	4	1	4	1	2	3	2	3	1	1	3	3	3	2	3	3	3	1	1	2	2	1	1	1	1	3	5	4
49	1	1	1	2	2	1	3	3	3	3	4	4	4	4	3	4	4	4	4	3	3	3	3	4	4	3	3	4	3	3	4	4	3	3	3	3	4	2	2	2	2	2	2	2	5	6	5	5	5
46	2	2	2	2	2	1	3	5	1	4	3	4	3	3	1	3	3	1	1	4	4	3	3	3	3	2	2	2	2	1	1	3	3	4	2	2	1	3	2	1	3	2	1	1	2	4	2	1	1
53	2	2	2	2	2	2		5	2	3	4	3	4	3	1	3	4	1	1	4	3	4	2	3	2	4	2	4	4	2	1	2	3	2	1	3	2	2	1	1	3	2	1	2	5	4	3	4	4
75	1	1	2	2	1	1	1	3	1	3	2	3	2	3	1	2	3	5	1	3	3	3	2	3	2	2	3	3	2	2	1	1	2	1	1	1	4	3	1	1	1	1	1	1	5	1	6	6	6
51	1	1	2	2	2	1	2	4	3	2	2	2	2	3	2	3	3	3	2	3	4	3	2	3	3	2	2	3	2	2	2	2	2	2	2	2	2	1	1	1	1	1	1	1	4	4	5	5	4
40	2	2	2	2	2	1	1	3	3	3	3	3	3	3	3	3	3	3	3	3	3	3	3	3	3	3	3	3	3	3	3	3	3	3	3	3	3	3	3	3	3	3	3	3	4	4	4	4	4
63	1	1	1	1	1	1	2	5	2	3	2	4	3	3	2	4	2	3	1	2	4	3	1	3	4	2	1	3	2	3	1	4	2	1	1	3	3	2	2	1	1	1	1	1	3	2	6	3	6
66	1	1	1	2	1	1	3	5	5	4	2	3	2	3	1	2	2	4	3	3	2	1	1	5	2	2	1	2	3	1	1	2	2	1	1	2	1	4	2	1	4	2	1	1	6	3	3	4	5
54	2	1	2	2	2	1	2	4	2	3	2	5	2	2	1	2	2	4	4	3	3	3	1	3	3	1	1	2	2	4	1	2	2	2	2	1	5	3	3	3	3	3	3	3	5	1	6	5	6
76	1	2	2	2	1	2		3	3	3	3	3	2	2	1	1	1	4	3	3	3	3	3	3	3	2	2	1	2	3	2	2	2	3	3	3	3	4	3	3	4	3	2	2	5	1	7	6	5
69	1	1	1	2	2	1	3	4	5	4	5	4	5	5	4	4	4	3	2	4	5	3	3	4	5	4	4	4	3	4	2	4	4	3	3	4	3	5	3	4	5	4	3	3	2	3	6	5	5
56	1	2	2	2	2	1	1	3	2	2	2	2	2	2	2	3	3	1	2	3	3	2	2	3	2	2	3	2	2	2	2	2	3	2	2	3	2	2	2	2	2	2	2	2	5	4	4	4	4
69	1	1	1	1	2	1	2	4	4	3	4	4	4	4	4	4	4	4	4	4	4	4	4	4	4	4	4	4	4	4	4	4	4	4	4	4	4	4	4	4	4	4	4	4	5	5	6	6	5
76	1	1	1	2	2	1	2	5	2	2	3	2	3	3	1	4	3	4	2	3	2	3	1	2	2	2	2	2	2	2	1	1	2	2	1	2	2	1	1	1	2	2	1	1	5	1	6	5	5
75	2	1	2	2	1	2		4	3	2	2	3	3	2	1	1	3	4	2	3	4	3	2	3	3	2	3	2	3	4	2	3	4	2	1	3	3	2	1	1	3	3	2	1	3	1	6	6	6
71	2	1	1	2	2	2		4	1	2	3	2	2	1	1	4	3	2	3	4	4	3	2	2	3	4	2	3	2	1	1	4	2	2	1	3	2	2	2	1	2	2	1	1	5	4	5	6	5
45	2	2	2	2	2	2		3	3	3	3	3	3	3	1	3	3	2	3	3	4	3	3	3	3	3	3	3	3	3	2	3	3	3	3	3	3	3	3	2	3	3	2	2	4	4	4	4	4
74	2	1	2	2	1	1	1	4	2	5	4	5	1	2	1	1	4	4	1	5	4	2	2	5	3	2	2	3	3	5	1	3	2	2	2	2	2	3	2	1	5	3	2	2	3	1	6	6	6
47	2	2	2	2	2	2		4	3	3	3	3	3	3	1	3	3	1	1	3	3	3	1	3	3	3	3	3	3	3	3	3	1	3	1	3	1	1	1	1	1	1	1	1	3	2	1	2	2
34	2	1	1	1	1	1	3	5	3	2	3	5	4	4	2	4	4	2	3	3	4	3	3	3	3	2	2	3	3	3	3	4	3	1	1	3	3	1	1	1	3	3	1	1	1	4	5	6	4
41	2	2	2	2	2	1	2	5	5	5	5	5	5	5	5	5	5	3	5	5	5	5	5	5	3	5	5	5	5	1	5	5	5	5	5	5	5	1	3	3	3	3	1	3	1	7	1	1	1
75	1	1	1	2	1	1	1	4	3	4	5	4	4	4	3	5	5	5	3	5	5	5	3	4	4	5	5	5	3	5	2	5	5	3	4	5	3	4	3	1	5	1	1	1	2	2	6	6	6
49	1	2	2	2	2	1	3	3	3	3	3	3	3	3	3	3	3	3	3	3	4	3	3	3	3	3	3	3	3	3	3	3	3	3	3	3	3	3	1	1	4	1	1	1	4	4	4	4	4
57	2	1	1	2	2	1	4	5	5	5	5	5	5	5	4	5	5	1	1	5	5	5	4	4	3	5	5	5	5	3	2	5	5	5	4	5	5	2	2	2	3	3	2	2	1	4	2	6	2
78	2	1	1	1	1	1	2	4	4	4	3	4	2	3	2	3	3	4	3	3	4	3	2	2	2	3	3	3	4	3	3	3	3	2	2	3	4	3	2	2	2	2	2	2	4	2	6	6	6
42	2	2	2	2	1	1	2	4	5	4	3	5	4	4	4	4	4	4	1	3	5	4	3	4	5	5	4	4	5	5	5	4	5	5	4	3	4	3	3	3	3	3	1	3	3	4	5	5	5
52	2	1	2	1	2	1	2	5	4	3	3	3	3	3	3	4	3	2	3	3	4	3	3	3	3	3	3	3	3	2	2	3	3	2	2	3	3	2	2	1	4	3	1	1	4	4	4	4	4
66	1	2	2	2	1	2		4	4	4	5	5	5	5	4	4	4	3	3	3	4	4	3	4	4	4	4	4	4	4	3	4	4	3	3	4	4	4	3	3	3	3	3	3	3	4	4	4	4
70	1	2	2	2	2	2		4	3	3	3	2	3	3	2	3	3	3	3	3	3	3	3	2	3	3	3	3	2	2	2	3	3	2	2	3	3	2	2	2	2	2	2	2	4	3	5	5	4
65	1	1	1	1	2	1	3	2	3	4	2	3	3	3	2	3	3	2	2	3	3	3	3	3	4	2	3	3	4	2	1	3	2	3	1	3	2	3	1	1	4	2	1	1	5	3	5	5	5
67	1	2	1	2	2	2		5	5	5	5	5	5	5	4	5	5	3	2	5	4	5	5	5	5	5	1	5	3	5	1	5	4	3	3	5	3	3	2	1	2	4	1	1	6	5	4	5	4
64	1	1	2	1	2	1	2	4	4	4	4	4	4	4	2	4	4	3	4	4	5	4	2	4	4	4	4	4	3	3	2	4	4	2	3	4	3	3	2	2	3	3	2	2	3	5	4	5	4
58	1	1	1	2	2	1	4	3	3	3	3	3	3	2	3	3	3	3	3	3	3	3	3	3	3	3	3	3	3	3	3	2	3	3	3	3	3	2	2	2	2	3	3	2	4	4	4	4	4
58	2	2	2	2	2	2		4	2	4	2	2	2	2	1	2	3	4	2	3	3	2	2	3	2	2	1	2	2	2	2	2	2	1	1	2	2	1	2	1	1	2	1	1	6	2	6	6	6
48	2	1	1	1	2	2		3	3	3	3	3	3	3	3	3	3	3	3	3	3	3	1	3	3	3	3	3	3	3	3	3	4	3	3	3	3	1	1	1	1	1	1	1	4	4	4	4	4
64	1	2	2	2	1	2		1	1	1	1	2	1	1	1	1	1	5	5	2	2	1	1	2	1	1	1	1	2	2	1	1	1	1	1	1	1	2	1	1	1	1	1	1	6	2	6	6	6
58	1	1	2	2	2	1	1	3	4	4	3	2	4	4	3	4	3	3	3	3	5	3	3	3	3	3	4	3	3	2	3	4	4	3	3	3	3	3	2	1	3	2	1	1	3	4	4	4	3
63	1	1	1	1	2	1	1	5	5	4	5	3	5	5	1	5	5	1	2	5	5	5	4	3	3	5	2	4	4	2	1	5	5	2	2	5	3	2	2	1	3	1	1	1	2	5	4	4	2
56	2	2	2	2	1	1	2	4	5	5	5	5	5	5	5	5	5	1	1	1	5	5	5	5	5	5	5	5	5	5	5	5	5	5	5	5	5	5	5	5	5	3	5	5	1	7	1	4	1
77	1	2	2	2	1	1	2	2	1	1	3	4	4	3	1	2	2	1	3	3	2	3	1	4	3	2	2	2	2	3	1	2	2	1	1	1	1	1	2	1	4	3	2	2	6	1	7	7	7
70	2	1	1	2	2	1	2	4	4	4	4	4	4	4	3	3	3	3	3	3	3	3	3	3	3	3	3	3	3	3	3	3	3	3	3	3	3	3	3	3	3	3	3	3	4	4	4	4	4
55	1	1	1	1	2	1	3	5	5	4	5	1	3	4	2	5	4	1	3	5	5	5	4	2	3	5	2	5	2	1	1	5	5	1	1	5	1	1	1	1	1	1	1	1	5	7	1	2	1
56	2	2	2	2	2	1	1	3	3	3	3	3	3	3	3	3	3	3	3	3	3	3	2	2	3	3	3	3	3	3	3	3	3	3	3	3	3	2	2	2	2	2	2	2	4	4	4	4	4
71	1	2	2	2	2	1	3	5	2	4	3	3	4	3	2	3	3	3	2	4	4	3	2	3	3	3	3	3	3	2	2	3	2	2	2	3	3	3	2	2	3	3	2	2	5	3	4	4	3
58	1	1	1	1	2	1	1	4	3	4	3	3	3	3	2	3	3	2	3	4	3	3	2	3	3	3	3	3	3	3	2	3	3	3	2	2	3	3	2	1	4	2	1	1	4	3	4	4	4
43	1	2	2	2	2	2		4	4	1	3	1	4	3	1	4	3	1	5	2	5	4	1	2	1	4	1	4	1	1	1	4	4	1	1	3	1	1	1	1	4	1	1	1	3	4	2	3	2
67	1	1	1	2	2	1	2	3	2	3	4	2	3	3	2	3	2	2	2	2	3	2	2	2	2	2	2	3	2	2	2	2	2	2	2	3	2	2	2	2	3	2	2	2	5	4	5	5	4
63	1	2	2	2	2	1	3	2	3	3	3	4	4	3	2	4	3	3	2	4	4	3	3	4	4	3	4	3	4	4	2	4	4	3	3	4	3	4	4	2	4	3	3	3	4	2	5	6	4
62	1	2	1	2	1	2		5	3	3	2	4	2	3	1	2	3	3	1	3	4	3	1	2	2	2	2	2	2	4	1	3	3	2	1	3	1	4	1	1	4	1	2	1	5	2	6	7	6
62	1	1	1	2	2	1	3	4	4	4	4	4	5	4	2	4	4	2	2	4	4	3	2	3	3	4	4	4	4	2	1	4	4	2	2	3	2	3	2	1	4	3	1	1	4	4	5	5	5
76	1	1	1	2	2	1	2	2	2	3	2	2	4	4	2	2	3	4	3	3	3	3	2	3	2	2	4	3	3	3	2	2	2	2	2	3	2	3	2	2	3	2	2	2	5	3	5	5	5
68	1	1	1	2	2	1	2	3	2	2	2	2	3	2	2	2	2	3	3	4	4	3	2	2	2	3	3	2	2	2	2	2	3	3	3	2	2	2	2	2	2	2	2	2	5	4	5	4	4
62	1	1	1	2	2	1	6	2	3	2	4	3	3	4	2	2	3	4	2	3	3	2	3	4	4	3	3	3	5	3	2	3	3	2	2	2	4	4	3	2	4	3	3	4	4	3	7	4	7
56	1	1	1	1	2	1	4	5	2	2	5	4	2	3	1	4	4	3	3	4	3	4	1	3	4	4	2	4	1	3	1	1	1	1	1	1	1	2	2	1	4	1	1	1	6	2	4	6	5
48	2	2	2	2	2	2		4	4	4	5	3	3	5	2	5	4	1	1	4	4	4	4	3	3	4	3	4	4	3	3	4	4	4	3	4	3	3	3	2	3	3	2	2	3	4	3	3	3
33	2	2	2	2	2	2		3	4	3	4	2	4	4	2	4	3	2	2	3	4	3	3	3	3	4	2	4	4	2	2	4	4	4	2	3	2	2	2	2	2	2	2	2	3	5	4	5	4
62	2	1	1	2	2	1	5	4	3	3	4	3	3	3	3	4	4	2	2	4	4	4	3	3	3	4	3	4	3	3	2	4	4	4	3	4	4	3	3	3	4	3	2	2	3	5	5	5	4
62	1	1	1	2	2	2		5	5	5	5	4	3	4	3	3	5	4	3	3	4	3	3	5	4	3	4	3	3	3	4	3	4	3	3	4	4	3	3	2	4	3	2	2	4	2	6	6	5
72	1	1	1	1	2	1	3	5	5	5	2	4	2	4	2	3	2	2	3	2	4	3	2	2	4	2	3	2	3	2	2	3	3	2	2	2	3	3	2	2	3	2	2	2	4	3	5	6	4
65	2	1	1	2	2	1	2	5	3	4	3	4	2	3	1	2	3	2	2	4	4	3	2	3	2	3	2	3	2	4	2	3	3	2	2	3	2	3	2	1	2	2	1	1	5	4	4	6	4
73	1	2	2	2	2	2		5	5	5	5	1	3	5	4	5	5	1	5	5	5	5	5	5	2	5	5	5	5	1	1	5	3	5	5	5	5	1	1	1	4	1	1	1	1	7	3	4	1
78	1	1	1	1	1	1	1	5	3	4	4	4	2	3	2	2	3	4	3	3	4	3	2	4	4	4	3	3	4	4	2	3	4	2	1	3	3	4	4	2	3	3	2	2	6	3	6	6	6
65	2	1	2	1	1	1	1	5	3	4	3	4	3	3	1	3	3	4	3	4	3	3	3	3	3	3	3	3	3	3	3	3	3	3	3	3	4	3	3	1	3	4	1	1	4	4	5	4	5
52	2	1	1	2	2	1	1	3	3	3	2	3	3	3	3	3	3	3	3	3	3	3	3	3	3	3	3	3	3	3	2	3	3	3	3	3	2	3	3	2	3	2	2	2	3	3	3	4	4
62	1	2	2	2	2	2		4	3	3	3	2	2	3	1	3	3	1	2	3	3	3	3	3	3	3	3	3	4	4	2	3	3	2	2	3	2	3	2	2	3	2	2	2	3	4	3	3	3
73	1	1	1	1	1	1	1	4	2	3	3	2	3	3	3	3	3	3	3	3	3	3	3	3	3	3	3	3	3	3	3	3	3	3	3	3	3	3	2	2	2	2	2	2	4	5	3	3	3
74	2	1	1	1	2	1	1	4	4	3	4	4	4	4	3	4	4	3	1	4	4	4	3	3	4	4	3	4	4	3	2	4	4	3	2	3	3	3	2	2	3	3	2	2	3	5	4	4	3
57	1	1	1	2	2	1	3	5	2	1	4	2	3	4	3	3	4	2	3	5	4	3	3	3	2	4	2	4	2	1	1	3	4	3	2	3	2	1	1	1	2	1	1	1	4	5	5	4	4
73	2	1	1	2	2	1	3	4	3	5	3	4	5	5	3	4	4	3	1	5	5	4	3	4	4	4	5	4	4	4	4	5	5	5	4	4	4	3	3	3	4	4	2	3	3	3	5	5	4
44	2	1	1	1	2	1	1	4	5	5	3	4	4	4	3	4	4	2	2	3	5	3	3	3	3	3	4	3	4	3	3	3	3	3	3	4	3	3	2	2	4	3	2	2	3	4	2	3	3
58	2	2	2	1	2	2		5	3	3	3	3	4	3	2	4	4	4	3	3	4	3	3	3	2	3	3	3	3	3	3	3	3	3	3	3	3	3	2	2	2	2	2	2	4	4	4	5	4
66	1	1	1	1	2	1	3	5	2	2	2	1	2	2	1	3	2	3	3	4	4	2	1	2	1	2	3	2	2	3	1	3	4	2	1	3	2	2	2	2	3	2	2	2	5	2	5	6	5
73	1	1	1	2	2	1	2	3	3	3	3	3	3	3	3	3	3	3	3	3	3	3	3	3	3	3	3	3	3	3	3	3	3	3	3	3	3	3	3	3	3	3	3	3	3	3	3	3	3
46	2	2	2	1	2	2		4	2	4	4	3	4	3	3	3	3	3	3	3	3	3	3	3	3	3	3	3	3	3	2	3	3	2	2	3	2	3	2	2	3	3	2	2	4	4	5	4	4
65	2	1	1	2	2	1	3	3	3	3	3	5	3	4	3	3	3	3	3	3	4	3	3	3	3	3	3	3	3	3	2	4	3	3	3	3	3	4	3	3	3	4	3	3	4	3	5	4	5
63	1	1	1	2	2	2		3	3	3	3	3	3	3	3	3	3	3	3	3	3	3	3	3	3	3	3	3	3	3	3	3	3	3	3	3	3	2	2	2	2	2	2	2	5	4	4	4	4
56	1	1	2	2	2	1	2	5	3	5	3	5	5	4	1	1	3	3	3	5	5	4	3	4	3	3	2	3	3	5	1	2	3	2	1	2	1	4	1	1	4	3	1	1	3	3	4	6	4
50	2	2	2	1	1	1	2	4	4	4	3	4	3	2	1	3	3	3	3	3	4	3	3	3	3	3	3	3	3	4	3	3	3	3	3	3	3	3	2	2	2	2	2	2	4	4	5	5	4
64	1	1	1	1	1	1	3	5	4	5	4	4	4	4	3	5	4	4	2	4	5	4	3	5	4	4	3	4	5	4	3	4	4	4	3	4	4	4	3	3	4	3	3	3	5	4	4	6	4
62	1	2	2	2	2	1	2	4	3	4	4	4	4	4	4	3	4	2	3	4	4	4	4	3	3	4	3	3	4	3	3	4	4	4	4	4	3	3	3	3	3	3	3	4	2	4	2	3	2
55	1	2	2	2	2	1	2	2	3	3	3	2	3	3	3	3	2	4	4	2	3	2	2	3	2	2	4	2	3	2	2	3	3	2	2	3	2	2	2	2	3	2	2	2	4	3	5	5	5
54	1	2	2	2	2	1	3	3	2	2	2	2	2	2	1	2	2	4	2	3	3	2	1	3	3	3	3	3	3	3	2	3	3	2	2	2	2	3	2	2	2	2	2	2	5	3	4	5	6
62	2	1	1	1	1	1	2	5	3	4	3	4	4	4	2	4	3	2	2	3	4	4	4	3	3	3	4	3	4	3	2	4	4	4	3	3	4	3	3	2	4	3	2	4	3	4	3	4	4
51	2	2	2	2	2	2		3	2	4	3	2	4	3	1	5	4	2	2	4	5	4	2	2	2	4	3	4	4	1	2	4	3	2	1	3	2	2	2	2	3	3	1	1	4	3	6	5	4
70	2	2	2	2	2	2		4	3	3	3	3	4	3	2	3	3	2	2	3	3	3	3	3	3	3	2	2	3	2	2	2	2	2	2	2	2	2	2	2	2	2	2	2	5	4	5	5	5
83	1	1	1	2	2	1	2	3	3	3	2	4	3	2	1	2	3	4	3	2	2	3	2	3	3	2	2	2	3	4	2	3	2	2	2	2	3	3	2	2	2	2	1	2	5	3	5	5	5
56	1	1	1	2	2	1	2	4	4	4	4	4	4	4	3	4	4	2	2	4	5	4	3	4	4	4	4	4	4	4	3	4	4	4	3	4	4	4	4	3	4	3	3	3	3	3	5	5	5
58	1	2	2	2	2	2		3	4	2	2	5	4	4	1	4	5	1	2	4	5	3	1	5	2	3	1	4	2	5	1	4	4	2	1	3	2	3	1	1	1	1	1	1	2	6	4	6	4
46	2	2	2	2	2	1	1	4	2	4	3	3	2	2	2	3	3	2	3	3	3	3	3	3	4	3	3	3	3	3	2	3	2	2	2	3	3	4	3	2	4	2	2	2	5	2	5	6	6
77	1	1	1	2	1	1	3	3	4	4	3	2	2	2	3	2	2	5	3	3	4	3	2	3	4	2	4	2	3	3	2	4	2	2	2	2	2	3	3	3	3	3	3	3	4	3	5	5	5
61	2	2	2	2	2	2		5	3	4	4	3	3	4	2	4	3	3	3	3	4	3	3	3	3	3	3	3	3	3	3	3	4	2	2	2	2	2	2	2	4	3	2	2	3	3	4	4	4
69	1	2	2	2	1	2		5	5	5	5	5	5	5	5	5	5	1	1	5	5	5	1	5	1	5	1	5	1	3	1	5	5	1	1	5	1	1	1	1	1	1	1	1	1	4	4	4	4
71	2	1	1	2	2	1	1	2	2	2	2	2	2	3	2	2	2	3	3	2	2	2	2	2	2	2	2	2	2	1	1	2	2	2	2	2	2	3	2	1	2	2	2	2	6	4	4	4	4
63	1	1	1	2	2	1	3	5	3	5	5	2	5	5	4	5	5	1	3	5	5	5	5	5	5	5	5	5	5	2	5	5	5	5	5	5	5	3	2	2	5	2	2	2	2	6	4	2	2
68	1	1	2	2	2	1	4	4	1	1	3	1	1	3	1	3	4	1	4	3	3	3	3	3	3	3	1	3	1	1	1	1	1	1	1	3	1	1	1	1	1	1	1	1	7	5	3	3	2
47	1	1	2	2	2	1	2	3	2	2	2	1	1	2	2	2	1	1	3	3	4	3	2	2	2	3	2	2	3	3	3	3	3	3	2	3	2	2	2	1	1	1	1	1	3	3	2	5	4
56	2	1	2	1	2	1	1	4	4	4	3	4	3	4	4	4	4	2	3	4	4	4	3	3	3	4	4	4	4	3	4	4	4	4	4	4	4	3	3	3	4	3	2	3	3	2	5	5	5
47	2	2	2	2	2	2		4	4	3	3	3	3	3	3	2	3	3	3	4	3	3	3	3	3	3	3	3	3	3	3	3	3	3	3	3	3	3	3	3	3	3	3	3	4	4	4	4	4
76	1	1	1	2	1	1	1	3	1	3	2	5	1	2	1	3	3	5	4	3	3	3	2	4	3	2	1	2	2	4	1	3	2	1	1	2	1	4	3	1	4	1	1	1	6	1	6	6	6
45	2	1	2	2	2	2		4	1	3	3	2	1	2	1	3	2	1	1	3	3	2	1	2	1	1	1	1	1	1	1	1	2	1	1	1	1	1	1	1	1	1	1	1	5	4	2	5	2
59	2	1	1	2	2	1	3	5	1	5	1	5	1	4	1	3	3	3	1	3	3	3	1	3	2	3	1	3	3	5	1	3	1	1	1	3	1	3	3	1	4	2	1	1	6	1	7	7	6
63	2	2	2	2	2	2		5	4	5	4	5	5	5	1	4	4	4	5	5	5	5	1	5	4	4	2	4	4	5	1	5	5	4	3	3	5	2	1	1	1	4	1	1	5	4	4	6	6
67	1	1	1	2	1	1	1	4	1	4	2	3	2	2	1	1	2	5	3	2	3	2	1	3	2	2	2	1	3	2	1	2	2	1	1	2	1	3	1	1	3	1	1	1	5	2	5	6	5
41	1	2	2	2	2	1	2	5	4	3	4	1	3	5	1	4	4	2	4	4	4	3	2	2	4	4	3	3	3	2	2	4	4	4	4	4	4	2	2	2	2	2	2	2	2	6	4	5	4
55	1	1	1	2	2	1	3	4	2	4	4	1	2	3	1	4	3	1	2	4	5	3	2	2	2	3	1	4	1	1	1	4	4	1	1	2	2	1	1	1	1	1	1	1	5	5	2	5	5
66	1	1	1	2	2	1	3	3	3	3	3	3	3	3	3	3	3	3	3	3	3	3	3	3	3	3	3	3	3	3	3	3	3	3	3	3	3	1	1	1	3	1	1	1	4	4	4	4	4
62	1	1	1	2	2	1	4	5	3	4	4	2	4	3	3	4	3	3	2	3	3	4	2	3	3	3	3	3	3	2	2	3	3	2	2	3	3	3	2	2	3	3	2	2	5	4	4	5	5
63	2	1	1	2	1	1	3	4	4	3	3	2	3	4	1	4	2	3	2	4	4	3	1	5	2	3	3	4	4	1	1	4	4	3	2	4	1	4	2	3	5	4	1	4	5	2	4	5	4
77	2	1	1	2	1	1	3	4	1	2	2	4	2	2	1	2	2	3	1	2	1	2	1	1	1	1	1	1	1	2	1	1	1	1	1	1	1	2	1	1	1	1	1	1	6	6	6	6	6
60	1	1	1	2	2	1	2	3	2	3	2	4	2	2	1	2	3	4	4	3	2	2	2	3	2	3	2	2	2	2	1	2	2	2	2	3	2	3	2	2	4	2	1	1	5	3	5	5	5
46	2	2	2	2	2	1	4	4	3	4	3	4	2	2	2	3	3	3	3	4	4	3	3	3	3	3	3	3	3	3	3	3	3	3	3	3	3	3	3	2	3	3	2	3	4	3	4	5	5
38	2	1	2	1	2	1	2	4	2	3	2	4	3	3	3	3	3	2	1	4	2	2	2	2	3	3	3	2	3	4	3	3	4	2	3	3	3	3	2	2	4	3	2	2	5	4	4	5	5
55	2	1	1	1	2	1	1	4	3	3	3	3	3	4	3	4	3	3	3	3	4	3	3	3	3	3	3	3	3	3	3	3	3	3	3	3	3	3	2	1	3	1	1	1	4	5	4	4	4
59	2	1	1	2	2	1	1	4	3	2	3	3	1	2	1	2	3	2	2	3	3	2	1	3	2	3	2	3	2	3	1	2	2	1	2	2	2	1	1	1	2	1	1	1	5	3	5	5	5
55	1	1	1	1	2	1	4	5	4	5	4	5	5	5	4	5	5	1	1	5	5	5	1	3	4	5	4	4	4	2	4	4	5	5	5	5	5	2	2	1	1	1	1	1	1	6	5	1	1
64	1	1	2	2	2	1	3	4	3	3	3	3	2	3	2	2	2	3	3	4	3	3	2	3	2	3	3	3	3	2	2	2	3	2	2	3	3	3	2	2	3	2	1	1	5	3	4	4	5
59	2	2	2	2	2	1	1	3	3	3	3	3	3	3	3	3	3	3	3	3	4	3	3	3	3	3	3	3	3	3	3	3	3	3	3	3	3	2	1	1	2	1	1	1	4	3	4	4	4
55	2	2	2	2	2	2		5	5	5	5	3	5	5	3	5	5	1	5	5	5	5	4	3	1	5	3	5	4	3	1	5	5	3	1	5	1	1	1	1	4	1	1	1	2	6	1	1	1
40	1	1	2	1	2	1	2	5	4	4	2	2	3	3	2	2	2	2	1	3	3	2	3	2	2	2	1	2	2	3	1	1	2	2	2	2	3	3	1	1	3	1	1	1	5	2	5	4	4
62	2	1	1	2	2	1	1	2	2	2	2	2	2	2	2	2	2	3	3	2	2	2	2	3	2	2	2	2	2	2	2	2	2	2	2	2	3	2	2	1	2	2	1	1	5	3	4	5	5
71	1	1	1	2	2	2		3	1	2	2	3	2	1	2	3	2	4	1	2	2	2	1	1	2	2	2	2	1	2	1	1	2	1	1	2	2	3	1	1	1	1	1	1	5	1	6	6	6
61	2	2	2	2	2	2		5	3	4	4	4	5	5	3	5	5	2	3	5	5	5	4	3	4	5	3	4	3	2	2	4	4	5	3	4	3	4	3	2	3	3	3	2	4	4	3	4	4
55	2	1	2	2	2	1	1	4	3	2	3	2	4	3	2	3	3	2	2	3	3	3	2	3	3	3	3	3	3	2	2	3	3	3	2	3	3	3	2	2	3	2	2	2	4	4	5	5	5
63	2	1	1	2	2	1	2	4	3	3	3	3	3	3	3	3	3	3	3	3	3	3	3	3	3	3	3	3	3	3	3	3	3	3	3	3	3	2	2	2	2	2	2	2	4	4	4	4	4
76	2	2	2	2	1	1	3	3	3	3	3	3	3	3	3	3	3	2	3	3	3	3	2	3	4	3	3	3	3	3	2	3	3	3	2	3	3	3	1	1	3	1	1	1	2	2	5	4	5
56	2	1	2	2	2	1	1	4	2	2	3	3	3	3	2	3	3	2	2	3	3	2	2	3	3	2	2	2	3	2	2	2	2	2	2	2	2	2	2	2	2	2	2	2	4	4	4	4	4
78	2	1	1	2	1	1	1	4	2	1	1	4	1	1	1	1	1	4	4	3	2	2	1	4	3	1	2	1	1	3	1	3	1	1	1	1	1	4	2	1	1	1	1	1	7	1	7	7	7
77	1	1	1	2	2	1	2	3	2	2	2	4	3	3	2	3	2	3	2	3	3	2	2	3	2	3	2	2	3	3	2	2	2	2	2	3	2	3	2	2	2	2	2	2	5	3	5	5	5
60	1	2	2	1	2	2		2	2	3	3	4	2	2	2	2	2	2	4	3	4	3	2	5	4	3	3	2	2	3	2	3	2	2	2	3	2	4	2	2	2	2	2	2	5	3	6	6	5
56	1	2	2	2	2	2		3	3	3	3	3	3	3	3	3	3	3	3	3	3	3	3	3	3	3	3	3	3	3	3	3	3	3	3	3	3	2	2	2	2	2	2	2	4	4	4	4	4
80	1	1	2	2	1	2		3	4	4	3	3	5	4	1	4	3	3	4	4	4	4	3	3	4	3	5	3	3	3	2	4	4	2	3	4	3	4	4	2	4	4	4	3	4	1	6	5	4
63	2	1	1	2	2	1	3	4	3	3	3	3	4	4	1	4	4	3	2	4	4	3	2	3	3	4	3	3	4	3	2	4	4	3	3	3	3	3	3	2	3	2	2	2	3	3	5	5	4
61	1	1	1	2	2	1	3	5	2	2	3	4	4	4	3	3	3	2	3	3	4	2	2	2	3	3	2	3	3	3	2	4	3	2	2	3	2	2	2	2	4	2	1	1	3	4	3	5	4
46	2	2	2	1	1	2		4	4	4	3	3	4	3	2	4	4	2	3	3	4	4	2	2	3	4	2	4	3	2	2	3	2	3	2	2	2	2	2	2	2	2	2	2	5	4	5	6	3
80	1	1	1	2	2	1	1	2	1	1	1	1	1	1	1	1	1	1	1	2	1	1	1	1	1	2	1	2	2	1	1	1	1	1	1	1	1	2	1	1	1	1	1	1	5	6	6	6	6
52	2	2	2	1	2	1	1	4	5	3	3	3	4	5	3	5	3	1	2	3	5	3	2	3	4	3	3	3	3	3	3	5	4	3	3	4	3	3	3	2	3	3	3	3	2	3	2	4	3
55	2	2	2	2	2	2		4	4	4	3	4	3	3	2	3	4	3	2	3	4	3	3	3	3	3	3	3	3	3	2	3	3	4	3	3	3	2	3	2	2	3	2	2	2	2	5	5	5
54	2	1	1	2	2	1	4	4	2	3	3	4	3	3	2	3	3	2	3	4	3	3	2	3	3	3	2	3	3	3	2	3	2	3	2	2	3	3	3	2	3	2	2	2	5	4	5	5	5
77	2	1	1	1	2	1	2	3	3	4	2	3	2	3	3	3	3	3	3	4	4	4	4	3	3	3	4	4	4	3	3	3	4	3	3	4	4	4	4	4	4	2	2	2	4	4	4	5	5
65	1	1	1	2	1	1	1	4	3	4	3	3	3	3	3	3	3	3	3	3	3	3	3	3	3	3	3	3	3	3	3	3	3	3	3	3	3	3	3	3	3	3	3	3	4	4	4	4	4
75	1	1	2	2	2	1	2	2	3	2	2	4	2	2	2	2	2	3	2	2	2	2	2	2	4	2	2	2	2	4	2	2	2	2	2	2	2	4	2	2	4	2	2	2	6	1	7	7	7
35	1	1	1	1	1	2		2	2	4	5	4	2	2	1	3	4	4	4	4	4	3	2	4	1	4	3	3	1	1	1	3	3	2	1	3	2	2	1	1	2	1	1	1	4	2	7	7	6
62	1	2	2	2	2	1	1	5	3	5	3	4	2	3	1	4	3	1	3	4	4	3	1	2	3	3	2	3	2	3	1	3	4	2	3	3	3	2	1	1	3	1	2	1	3	4	3	4	4
70	2	2	2	2	2	2		5	5	5	4	4	4	4	3	3	4	3	3	4	4	4	3	3	3	4	3	3	4	3	2	4	4	3	2	4	3	3	3	2	3	3	1	1	4	3	5	4	4
66	1	2	2	2	2	1	1	4	2	4	4	4	2	2	2	3	3	4	3	2	3	3	2	3	3	2	2	2	2	4	1	2	2	2	1	2	2	4	3	1	4	4	2	3	6	2	6	7	7
46	2	1	2	1	2	1	2	4	1	4	1	3	1	1	1	3	3	3	1	3	3	1	1	3	3	2	1	1	1	2	1	1	1	1	1	1	3	2	1	1	3	1	1	1	2	4	4	6	6
68	1	2	2	2	1	1	1	4	3	3	2	4	3	2	1	2	3	3	3	3	3	2	2	2	2	2	2	2	2	2	2	2	2	2	2	2	2	2	1	1	1	1	1	1	5	2	6	6	6
69	1	1	1	1	1	1	3	2	2	4	3	4	3	2	2	2	2	4	3	3	2	2	2	4	3	2	4	2	2	4	3	1	1	2	2	1	2	3	3	2	4	2	1	3	6	2	6	6	7
63	2	1	1	2	1	1	1	5	5	3	4	5	5	5	4	5	5	1	1	5	5	5	4	4	4	4	4	4	4	3	3	4	5	5	5	4	4	4	3	3	4	4	3	3	3	3	3	3	2
62	2	1	2	2	2	1	1	4	4	4	4	4	4	4	3	4	4	3	2	4	4	3	4	4	4	4	4	4	4	4	3	4	4	3	3	4	4	4	3	3	4	3	2	2	4	4	4	4	4
55	2	1	2	2	2	1	2	4	5	4	4	4	4	4	4	4	4	2	2	4	5	4	4	4	4	4	4	4	4	4	4	4	4	4	4	4	4	2	2	2	2	2	2	2	3	5	4	5	4
40	2	1	2	1	2	1	1	4	3	3	2	4	5	4	3	4	4	3	2	4	5	4	3	2	4	4	5	3	4	4	3	3	4	3	2	3	4	3	3	2	5	3	2	2	1	4	3	5	4
60	1	2	2	2	2	1	3	1	4	4	4	4	4	4	1	4	4	4	2	4	4	4	1	5	2	4	4	4	4	4	2	5	4	2	2	4	2	4	2	2	4	2	2	2	2	2	3	4	4
54	2	2	1	1	2	1	4	4	3	3	4	3	4	3	4	5	5	2	3	3	5	4	3	3	3	4	3	4	4	3	3	4	4	4	3	4	3	3	3	3	3	3	3	3	1	1	1	1	1
69	1	1	1	2	2	1	2	4	3	2	3	2	3	3	2	4	3	2	3	2	3	3	4	3	3	3	2	3	3	4	2	2	3	2	4	3	2	2	2	1	2	2	1	1	4	5	3	3	4
75	1	1	1	2	2	1	1	1	5	5	5	5	5	5	5	5	5	1	1	5	5	5	5	3	5	5	5	5	5	5	3	5	5	5	5	5	5	3	3	3	5	3	2	3	4	4	2	4	2
57	2	2	2	1	2	1	2	4	4	4	4	4	4	5	3	5	4	2	3	4	5	5	3	3	4	4	4	4	5	3	1	5	5	4	3	4	3	3	3	2	3	3	2	2	3	4	4	4	4
44	2	1	1	2	2	1	3	5	5	3	5	2	5	3	1	5	5	1	3	5	5	5	5	5	2	5	4	3	2	2	1	5	5	5	1	5	2	1	1	1	1	1	1	1	4	4	3	4	4
80	2	1	1	2	2	1	4	5	3	4	4	4	4	4	1	3	3	3	1	3	3	3	2	3	3	3	2	3	2	2	1	2	2	1	1	1	3	2	1	1	3	1	1	1	5	2	5	6	6
62	1	2	2	1	2	1	2	3	1	1	4	1	1	1	1	1	1	5	1	1	1	3	1	3	1	1	1	1	1	1	1	1	1	1	1	1	1	1	1	1	1	1	1	1	7	1	6	7	7
63	2	1	1	2	2	1	1	5	3	3	5	3	5	4	3	5	4	1	3	3	3	3	3	3	3	5	3	3	4	3	2	4	5	3	3	4	3	3	2	1	3	2	1	1	3	4	2	4	2
80	1	1	1	2	2	1	2	2	2	4	3	4	3	2	2	3	3	3	2	4	3	3	2	2	4	3	2	4	2	3	2	3	2	2	2	2	2	4	3	3	3	3	3	3	6	6	6	6	6
53	1	2	2	1	2	2		3	3	3	4	3	4	3	3	3	3	3	3	3	4	4	3	3	3	3	3	3	3	3	3	3	3	3	3	3	3	2	2	2	3	2	2	2	3	3	4	5	4
85	1	1	1	2	1	1	2	2	1	1	1	3	1	1	1	1	1	1	1	1	1	1	1	3	1	1	1	1	1	1	1	1	1	1	1	1	1	1	1	1	1	1	1	1	6	2	4	5	5
52	2	2	2	2	2	1	1	4	4	4	3	2	4	3	3	4	4	3	1	4	5	4	3	4	5	3	3	4	4	2	3	4	5	4	3	4	4	4	3	2	5	3	2	3	3	2	4	4	5
74	1	1	1	1	1	1	2	3	4	4	3	4	3	4	2	3	4	3	4	3	4	4	3	3	3	4	3	3	4	2	2	4	4	2	3	4	4	4	3	3	2	2	2	1	4	2	6	5	5
61	1	1	2	2	1	1	2	5	5	5	5	4	5	5	4	3	4	4	4	4	5	5	3	4	3	5	5	4	4	4	3	4	4	3	3	4	4	4	3	3	4	3	3	3	4	2	6	6	6
56	2	1	1	2	2	1	4	4	3	4	3	3	5	3	2	5	3	2	1	3	4	3	2	4	4	3	4	4	5	3	3	4	4	4	4	3	4	2	2	1	4	3	1	3	3	3	3	5	5
57	2	1	1	2	1	1	4	4	3	3	4	3	3	3	4	3	3	3	3	3	4	3	2	3	3	3	3	3	4	3	3	3	2	2	2	3	3	2	2	1	2	2	1	1	5	4	5	5	4
43	1	2	2	1	2	1	2	5	2	4	3	3	2	2	1	2	3	3	3	4	3	3	2	3	4	3	3	3	3	3	1	3	2	1	1	3	3	1	1	1	1	1	1	1	7	3	4	5	5
33	1	2	2	1	2	1	4	4	4	4	4	3	4	4	3	4	4	3	3	4	4	4	3	4	3	3	3	3	3	3	3	3	4	3	3	3	3	3	3	3	3	3	3	3	4	4	4	4	4
63	2	2	1	1	2	1	4	4	4	4	3	3	4	4	2	3	3	3	2	3	4	3	2	3	3	3	3	3	4	2	3	3	4	3	2	3	3	2	2	2	4	2	1	2	5	4	5	4	4
69	2	1	1	2	1	1	2	3	3	3	3	3	3	3	3	3	3	3	3	3	3	3	3	3	3	3	3	3	3	3	2	3	3	4	3	3	3	4	3	3	4	2	2	2	3	4	4	4	4
58	1	1	1	2	2	1	2	3	3	3	4	3	5	4	3	3	3	3	3	3	4	3	4	3	3	4	5	4	4	2	3	4	4	4	3	4	4	3	3	2	4	3	2	2	4	4	4	4	4
53	2	1	2	2	2	1	2	4	4	4	4	4	4	4	4	4	4	3	1	4	4	4	3	4	4	4	4	4	4	4	4	4	4	5	4	4	4	4	4	4	4	4	4	4	3	4	4	5	4
58	2	1	2	2	2	1	2	5	5	5	5	5	5	5	5	5	5	1	5	4	5	5	4	5	3	5	4	3	3	5	2	5	5	5	5	5	4	3	3	2	4	3	3	2	1	4	3	4	3
70	1	1	1	1	1	1	4	3	3	3	3	3	3	3	3	3	3	3	3	3	3	3	3	3	3	3	5	3	3	3	2	4	3	3	3	3	3	4	3	3	4	3	3	3	3	3	4	4	4
68	1	1	1	1	1	1	5	5	3	4	3	4	5	4	1	5	5	2	5	5	5	5	2	4	2	4	4	4	4	3	1	5	5	3	2	4	2	4	2	1	5	2	1	1	2	2	4	5	5
59	2	1	2	2	1	1	1	3	4	3	4	3	5	5	2	3	5	4	2	5	5	5	2	3	3	5	4	5	5	2	2	4	4	4	3	4	4	3	2	1	4	3	1	1	3	1	5	5	5
68	1	1	1	2	2	1	3	4	2	4	4	4	4	4	3	4	3	4	2	4	4	3	3	3	4	4	4	3	4	4	3	4	4	3	3	3	3	4	4	3	4	4	3	3	5	3	5	5	5
22	1	2	2	2	2	1	7	2	4	4	4	4	4	5	2	4	5	2	4	5	5	4	4	5	5	3	2	4	5	5	4	4	4	5	4	3	3	4	5	2	5	3	2	3	2	5	7	3	5
47	2	2	2	2	2	1	3	5	3	2	4	3	4	4	2	4	3	3	2	3	4	3	3	3	4	4	3	4	4	3	2	4	4	3	3	3	3	2	2	2	2	2	2	2	2	4	4	5	4
65	1	1	1	2	1	1	2	4	3	3	2	2	2	2	1	2	3	3	1	3	2	3	2	3	3	2	3	3	3	2	1	2	2	2	2	2	4	3	2	1	3	3	2	2	5	3	4	4	4
67	2	1	1	2	2	1	2	4	3	3	4	2	3	2	2	4	3	2	1	3	4	5	2	3	2	3	3	3	4	1	1	3	3	4	3	4	2	2	1	1	2	2	1	2	3	4	3	5	3
61	2	1	1	1	2	1	2	5	2	2	3	3	2	2	1	2	3	3	2	3	2	2	2	4	4	2	2	2	2	3	2	2	2	2	2	2	2	2	2	1	2	2	2	2	5	3	4	5	5
62	1	1	1	1	1	1	1	5	1	1	1	4	1	1	1	1	1	4	5	1	1	3	1	5	1	1	1	1	1	1	1	1	1	1	1	1	1	1	1	1	1	1	1	1	7	1	7	7	7
63	1	1	1	1	2	1	4	4	3	4	3	3	3	3	2	3	3	2	3	4	3	3	2	2	3	3	3	3	3	3	3	3	3	2	3	3	3	3	2	2	2	2	2	2	6	3	4	6	5
56	1	2	1	2	1	2		3	3	3	3	3	3	3	3	3	3	3	3	3	3	3	3	3	3	3	3	3	3	3	3	3	3	3	3	3	3	1	2	2	2	2	2	2	5	4	5	5	5
47	2	2	2	2	2	1	3	4	3	4	4	2	3	4	1	3	3	2	2	3	4	3	2	2	3	3	2	2	4	2	2	2	2	2	2	2	2	2	1	1	2	2	2	2	3	4	4	4	5
44	2	2	2	2	2	2		4	4	4	4	5	4	4	3	4	4	4	3	4	5	4	3	4	4	3	3	3	4	3	2	3	4	2	2	3	4	4	3	2	4	4	2	2	2	2	5	6	6
70	1	1	1	2	2	1	1	5	2	5	4	5	4	5	1	5	5	4	3	5	5	4	2	2	4	5	3	4	4	5	2	5	5	3	3	4	2	2	2	2	4	2	1	1	3	3	4	5	6
42	2	2	2	2	1	1	3	4	3	1	5	1	5	5	3	5	4	1	1	5	5	5	3	2	5	4	2	5	3	1	1	5	5	2	2	3	2	2	1	1	5	5	1	4	2	1	4	6	2
59	2	1	1	2	2	1	3	4	2	1	2	1	1	1	1	1	1	3	2	3	2	2	1	1	1	1	1	1	1	1	1	1	1	1	1	1	1	1	1	1	1	1	1	1	6	2	5	5	5
75	1	1	2	2	2	1	1	2	3	2	3	3	3	3	1	2	2	4	3	2	4	3	3	4	3	3	3	3	3	3	1	3	3	3	2	2	2	2	2	2	2	2	2	2	4	4	4	4	4
71	1	1	1	1	1	1	2	3	2	3	2	3	2	2	1	3	3	3	2	3	2	1	1	3	2	2	2	2	3	3	1	1	2	2	2	1	2	3	2	2	1	3	1	1	5	2	6	6	6
54	2	1	1	1	1	1	3	4	4	3	4	4	4	3	2	4	3	1	3	4	4	4	4	3	4	4	3	3	4	2	3	5	4	4	3	3	3	4	3	1	3	3	2	2	4	6	3	5	1
63	2	1	1	2	2	1	2	3	3	3	3	3	3	3	3	3	3	3	3	3	3	3	3	3	3	3	3	3	3	3	3	3	3	3	3	3	3	2	2	2	2	2	2	2	3	3	3	3	3
71	1	1	1	2	2	1	2	3	3	3	3	2	2	2	2	2	2	4	2	3	3	3	2	3	2	2	2	2	2	2	2	2	2	2	2	2	2	4	3	2	4	2	2	2	2	2	5	5	5
71	1	1	2	1	1	1	1	5	4	5	4	4	4	4	3	4	4	3	3	4	4	4	3	3	4	4	4	4	4	4	3	4	4	3	3	3	3	3	3	3	3	3	3	3	3	3	4	5	5
28	2	2	2	2	2	1	2	4	1	4	3	4	4	1	1	2	2	3	4	4	4	1	1	4	4	1	1	1	4	4	1	1	2	2	4	1	1	3	2	1	4	4	1	2	4	1	5	6	6
75	1	1	1	2	2	1	2	2	2	2	2	2	1	2	1	1	2	4	3	2	2	2	1	3	2	1	1	1	2	1	1	2	1	1	1	1	4	3	2	1	4	1	1	1	5	2	6	6	5
50	1	1	1	2	2	1	3	3	2	3	4	3	4	4	2	4	3	2	3	2	2	4	3	2	3	4	4	3	3	3	2	3	4	2	3	3	3	2	2	2	3	3	3	3	4	5	4	4	4
64	2	1	1	2	2	1	3	5	3	4	2	4	3	3	2	4	3	3	1	4	3	3	2	4	4	3	4	3	3	3	2	3	3	3	2	3	3	4	3	2	3	2	2	2	4	3	5	4	5
62	2	1	1	1	2	1	4	4	3	4	3	3	3	3	2	3	3	3	3	3	4	3	3	3	3	3	2	3	3	3	2	3	3	3	3	3	3	3	2	2	3	3	2	2	2	2	5	5	5
51	2	2	2	1	2	1	3	5	3	2	3	1	5	3	5	5	4	1	3	5	5	4	5	3	2	5	3	3	4	1	1	5	5	5	4	5	4	2	1	1	1	1	1	1	4	5	2	4	4
54	1	1	2	1	2	1	1	5	5	3	5	3	5	5	5	5	5	1	1	3	5	5	5	1	1	5	5	3	5	3	5	5	5	5	5	5	5	1	1	1	1	1	1	1	1	7	1	1	1
83	1	1	1	1	2	1	1	4	1	4	4	4	4	4	2	4	2	4	3	4	4	3	2	3	4	3	5	4	4	2	2	4	4	3	2	3	3	5	4	3	5	3	3	3	5	3	6	5	5
76	2	1	1	2	2	1	3	4	2	2	2	2	2	2	1	2	2	4	4	3	2	2	1	3	2	2	1	2	1	2	1	2	2	1	1	2	2	4	2	1	1	2	1	1	6	4	5	5	5
77	1	1	1	2	2	2		1	2	1	5	1	5	5	3	5	5	1	1	3	4	3	4	5	3	5	2	5	4	1	1	5	5	5	3	5	2	2	1	1	1	2	1	1	1	7	1	1	3
53	2	1	1	2	2	1	2	4	2	3	4	2	4	4	4	4	4	2	3	4	5	4	4	3	3	4	4	4	4	3	3	4	4	4	4	4	4	3	3	2	3	2	2	2	3	5	2	2	3
75	1	1	2	2	2	1	1	2	2	2	1	1	2	2	1	2	2	3	3	2	2	2	1	1	2	2	1	2	2	2	1	2	3	2	2	2	2	4	2	2	2	2	1	2	6	2	6	6	6
35	2	2	2	2	2	2		4	3	4	3	4	3	4	3	4	3	3	4	3	4	3	4	3	4	4	3	3	3	2	3	2	3	2	3	3	3	2	2	1	2	2	3	2	2	1	2	1	2
56	1	1	2	1	2	1	1	5	2	2	2	1	1	2	1	2	1	4	3	2	2	1	1	1	1	1	2	1	1	1	1	1	1	1	1	1	1	2	1	1	1	1	1	1	7	1	7	7	6
64	2	2	2	2	2	2		3	1	1	2	1	3	1	1	3	3	1	3	3	2	1	1	1	1	1	1	1	1	1	1	1	1	1	1	1	1	1	1	1	1	1	1	1	6	4	4	7	1
63	1	1	1	1	2	1	1	2	2	2	2	2	2	2	2	3	2	4	2	3	2	2	2	2	2	2	3	3	4	2	2	2	3	2	2	2	2	4	2	2	4	2	2	2	5	3	5	5	5
79	1	1	1	1	1	1	3	4	3	4	3	3	4	3	3	4	4	2	2	4	4	4	4	3	2	4	4	4	4	4	2	4	3	2	3	3	2	4	3	3	4	2	2	2	3	3	5	5	5
78	1	1	1	2	1	1	1	4	2	3	2	3	2	2	1	3	3	4	3	4	2	3	2	2	3	3	2	3	2	2	1	3	1	2	2	2	3	2	1	1	4	2	2	2	6	2	6	6	6
62	1	2	2	2	2	2		3	2	1	3	2	2	1	1	3	3	3	2	3	2	3	2	2	2	2	1	2	2	1	1	1	1	1	1	1	1	2	2	2	2	2	1	1	5	4	4	4	4
78	1	1	1	2	1	2		4	3	3	3	4	4	4	2	3	3	3	2	4	4	3	2	3	3	3	3	3	3	3	2	3	3	3	3	3	3	2	2	1	2	2	2	1	5	5	3	4	4
43	2	1	1	1	2	1	5	5	2	4	4	5	4	4	2	5	3	2	2	4	4	4	3	3	3	4	3	3	5	5	2	3	4	3	3	3	3	3	2	1	3	3	2	2	4	2	4	6	5
56	2	1	2	1	1	1	2	4	1	1	3	1	1	1	1	1	1	5	3	3	3	1	1	3	1	1	1	1	1	1	1	1	1	1	1	1	2	1	1	1	2	1	1	1	6	1	6	6	6
65	2	1	1	2	2	1	1	4	2	2	2	2	2	2	1	1	2	3	3	3	2	2	1	2	2	2	2	2	1	2	1	2	2	1	1	2	1	2	2	2	4	2	2	2	6	4	5	5	5
57	2	2	2	2	2	1	3	3	3	3	3	3	3	3	3	2	3	3	3	3	3	3	3	3	3	3	3	3	3	3	3	3	3	3	2	3	3	3	2	3	3	3	2	3	4	4	4	4	4
64	2	1	2	2	2	1	2	4	2	2	2	3	3	3	2	3	3	2	3	4	4	4	3	3	4	4	4	4	4	3	2	4	4	4	3	4	4	4	4	2	4	3	1	1	4	5	5	3	3
47	2	1	1	1	1	1	4	5	3	2	3	2	3	3	3	4	3	1	3	3	3	3	4	3	3	3	3	3	3	3	3	3	3	3	3	3	3	3	2	2	3	3	2	2	4	4	4	4	4
64	2	1	1	2	1	1	3	3	2	4	2	3	5	3	2	3	3	3	3	2	4	3	2	3	2	2	3	3	4	2	2	3	3	3	2	2	3	3	3	2	4	3	2	2	4	3	5	6	5
59	2	2	2	2	2	1	1	3	4	5	4	5	5	4	2	5	5	1	1	5	5	5	1	5	5	4	5	4	1	5	3	5	5	4	5	5	4	5	4	1	5	5	1	1	3	1	4	5	6
53	1	2	2	2	2	1	4	3	3	1	3	3	3	3	1	4	4	1	1	4	4	3	3	2	2	3	2	3	3	1	1	3	3	3	3	3	2	2	2	1	3	2	1	1	3	4	4	4	4
52	2	2	2	1	2	2		5	4	4	3	4	4	3	1	4	3	2	3	3	4	4	1	5	4	3	4	3	1	1	1	2	3	4	1	2	3	2	2	1	3	1	1	1	3	1	7	7	7
67	1	2	2	2	2	2		4	4	4	4	3	4	4	3	4	4	3	3	4	4	4	4	4	4	4	3	4	4	3	3	4	4	4	4	4	4	3	3	3	3	3	3	3	3	5	4	3	3
60	2	1	2	2	1	1	1	5	5	3	3	2	3	3	3	5	5	1	3	5	5	3	3	5	5	5	3	5	3	1	1	3	5	5	4	4	4	2	1	1	1	1	1	1	6	6	1	2	2
78	2	1	1	1	1	1	1	4	2	2	3	2	2	3	1	4	4	2	2	4	4	3	2	4	3	4	3	4	2	2	2	4	4	2	2	3	3	3	2	1	2	2	2	2	5	5	2	3	2
80	2	1	1	2	2	1	2	5	3	4	2	5	2	4	1	1	1	5	1	3	4	4	1	5	4	2	4	2	3	3	2	3	2	2	2	2	2	4	3	2	4	3	3	3	4	2	6	6	6
47	2	2	2	1	2	2		5	3	2	3	3	4	3	2	3	3	2	3	4	4	3	2	3	3	2	2	2	3	2	1	2	2	3	1	2	2	3	2	2	3	3	1	2	4	4	5	5	4
75	2	1	1	2	2	1	1	4	3	3	2	3	2	2	1	3	3	4	3	4	4	3	1	3	1	2	3	3	3	2	1	2	2	1	1	3	2	1	1	1	2	1	1	1	5	3	5	6	5
74	1	1	1	2	1	1	4	4	3	3	3	3	2	3	1	2	3	4	2	4	4	3	2	2	3	2	3	3	2	3	2	3	3	2	2	3	2	3	2	2	3	2	2	2	3	2	5	5	4
63	2	2	2	2	2	1	1	4	3	4	3	3	3	4	2	3	3	4	2	3	4	3	2	4	3	3	2	3	3	3	2	3	3	2	2	3	2	3	2	1	1	1	1	1	4	4	5	5	4
73	2	1	1	2	2	1	2	4	3	2	2	2	2	2	1	3	3	3	3	2	3	3	2	3	1	3	2	2	1	2	1	1	2	1	1	2	1	2	2	2	2	2	2	2	2	4	4	5	5
60	2	1	1	2	2	1	4	5	1	2	3	3	2	4	1	3	4	3	3	3	3	3	2	2	2	4	3	3	3	3	2	3	3	3	3	3	3	2	2	1	1	1	1	1	6	4	3	3	3
58	2	1	1	2	2	1	2	4	3	3	3	3	3	3	3	3	3	3	3	3	4	3	3	3	3	3	3	3	3	3	3	3	3	3	3	3	3	2	2	2	2	2	1	1	3	4	4	4	4
67	2	2	2	2	2	2		3	4	3	3	2	3	4	2	4	3	1	3	3	4	3	2	3	2	3	1	4	3	3	1	4	4	3	2	3	3	3	2	1	3	2	1	1	4	4	3	4	4
49	2	2	2	1	1	1	2	5	2	5	2	2	1	1	1	1	1	3	2	2	2	2	2	2	2	2	1	2	2	2	2	3	2	2	2	2	2	3	2	2	4	2	2	2	5	2	5	5	5
68	2	1	1	1	1	1	2	4	2	3	3	3	4	3	2	4	3	3	3	3	4	3	2	2	4	3	3	3	3	2	2	2	2	2	2	2	4	2	2	2	2	2	2	2	4	2	5	5	5
73	2	1	2	1	2	1	1	5	2	3	1	3	1	1	1	1	2	4	3	2	3	2	1	2	1	1	1	1	1	1	1	1	1	2	2	1	1	2	1	1	1	1	1	1	6	5	5	4	4
72	1	1	2	2	2	1	1	4	3	3	3	3	3	3	3	3	3	3	3	3	4	3	3	3	3	3	3	3	3	3	3	3	3	3	3	3	3	4	3	3	4	3	3	3	4	4	4	4	4
50	1	1	1	2	2	1	3	3	3	3	3	3	3	2	3	3	3	3	3	4	4	2	3	3	3	3	2	3	3	3	3	3	3	3	3	3	2	3	3	3	3	3	3	3	5	3	4	4	4
61	1	1	1	2	2	1	1	4	4	4	4	4	4	4	3	4	4	3	2	3	4	4	3	4	4	4	4	4	4	4	4	4	4	4	4	4	4	4	4	3	4	4	3	3	3	3	4	5	5
44	2	2	2	1	2	1	2	5	2	2	3	2	3	4	2	3	3	2	3	4	3	3	3	4	3	3	2	3	3	3	2	4	3	2	2	3	3	2	2	2	2	2	1	2	3	4	4	5	4
43	2	2	2	2	2	1	2	3	2	2	3	3	3	3	3	4	3	3	3	4	3	3	3	3	3	3	3	3	3	4	3	3	3	3	3	3	3	3	3	3	3	3	3	3	4	4	4	4	4
51	2	1	2	2	2	1	2	4	4	4	4	4	4	4	3	4	4	4	4	4	4	3	3	3	3	3	3	3	3	3	3	3	3	3	3	3	3	3	3	2	4	3	3	3	2	4	4	4	4
79	2	1	2	2	2	1	2	2	1	2	2	2	2	2	1	1	2	4	3	2	2	2	1	2	1	2	2	2	2	2	1	2	2	1	1	2	1	2	1	1	1	1	1	1	6	1	6	6	6
82	2	1	1	1	2	2		4	4	4	4	4	4	4	4	2	2	4	4	4	2	2	2	5	4	4	4	2	2	2	2	2	2	2	2	2	4	2	2	2	2	2	2	2	2	2	2	2	2
51	2	1	1	2	2	1	3	4	3	4	3	4	4	4	3	4	4	2	2	3	4	3	2	3	3	4	3	3	3	4	2	4	4	3	2	4	3	3	2	2	4	3	2	2	4	4	4	4	4
46	2	1	2	1	2	1	1	5	3	3	3	3	3	5	2	4	3	1	1	3	5	3	3	2	4	4	3	3	4	2	1	4	4	4	3	4	5	2	2	2	2	2	2	2	3	4	5	5	4
68	2	1	1	2	2	1	2	1	1	1	1	1	1	1	1	1	1	2	2	2	5	2	2	2	2	2	2	2	2	2	2	2	5	2	2	2	2	4	1	1	1	1	1	1	1	1	1	1	1
60	2	1	1	2	2	1	2	3	1	2	2	1	1	1	1	1	1	4	3	3	2	1	1	3	1	1	1	1	1	1	1	1	1	1	1	1	3	2	2	1	2	2	1	1	6	2	6	6	6
68	2	1	2	2	2	1	1	3	3	3	3	3	3	3	3	3	3	3	3	3	4	3	3	3	3	3	3	3	3	3	3	3	3	3	3	3	3	3	3	3	3	3	2	3	4	4	4	4	4
62	1	1	1	2	2	1	5	4	4	3	3	3	3	3	3	3	3	3	3	4	4	4	4	4	4	4	4	4	4	4	4	4	4	4	3	3	3	3	3	3	3	3	3	3	3	4	5	4	3
77	2	1	1	2	1	1	3	5	4	5	3	3	3	4	2	3	3	5	2	3	4	3	3	3	3	3	3	3	3	3	3	3	3	3	3	3	3	3	3	3	3	3	3	3	4	4	4	4	4
71	2	1	1	2	2	1	2	3	4	4	3	3	3	3	2	2	3	4	3	3	3	3	2	3	3	3	2	2	2	2	2	2	2	2	2	2	2	4	3	2	2	2	2	2	5	2	5	5	5
71	2	1	1	1	2	1	1	3	2	3	2	2	2	1	1	2	2	4	3	2	2	2	2	3	3	2	2	2	2	2	1	1	2	2	2	2	2	3	2	2	3	2	1	1	5	3	4	3	6
66	2	1	1	2	1	1	2	2	2	2	3	3	3	2	2	3	3	3	3	3	2	2	3	3	3	2	2	3	3	2	3	3	3	3	3	3	3	3	3	3	3	3	3	2	3	2	2	2	3
73	2	1	1	2	2	1	1	4	2	2	3	2	3	3	2	3	3	2	1	3	4	3	2	4	3	3	3	2	2	3	2	3	4	3	2	3	3	3	2	1	2	2	1	2	5	4	4	4	4
64	2	1	1	1	2	1	4	5	4	4	4	5	5	4	4	4	4	4	4	5	5	5	4	4	4	4	4	5	5	4	4	4	4	4	4	4	4	5	3	2	3	3	2	2	6	5	4	4	4
63	2	1	1	1	1	1	2	5	2	3	2	4	3	3	1	3	2	4	1	3	4	3	1	3	3	3	1	3	2	2	1	2	2	1	1	1	1	1	1	1	1	1	1	1	5	2	6	6	7
63	1	1	1	2	2	1	2	3	3	3	3	3	3	3	3	3	3	3	2	3	4	3	3	3	3	3	3	3	3	2	2	2	2	2	2	2	2	3	3	2	3	3	3	3	3	3	4	4	4
59	2	1	1	1	1	1	6	5	4	3	4	2	3	3	1	4	3	1	3	3	3	4	2	3	4	3	3	3	4	1	1	3	3	4	3	3	3	3	3	2	4	2	2	3	4	4	3	5	4
75	2	1	2	2	2	1	2	2	1	1	1	1	1	1	1	1	1	4	4	3	2	2	2	2	2	2	5	2	2	2	2	2	2	2	2	2	2	3	2	2	2	2	2	2	4	4	4	4	4
61	1	2	2	2	2	2		3	3	4	3	3	4	4	3	3	3	2	2	4	4	3	2	3	3	4	3	3	3	2	2	3	4	3	3	3	2	3	2	2	3	3	2	2	3	3	4	4	4
62	2	1	1	2	2	1	4	5	3	4	4	3	4	3	2	3	4	3	2	3	4	3	2	3	4	3	4	3	3	2	2	3	3	2	2	3	3	3	3	2	4	3	2	2	4	4	3	5	4
57	1	1	2	2	2	1	2	3	3	3	3	3	3	3	3	3	3	3	3	3	3	3	3	3	3	3	3	3	3	3	3	3	3	3	3	3	3	3	3	3	3	3	3	3	4	4	4	4	4
60	2	1	1	2	2	1	3	4	2	3	3	2	2	3	4	4	3	4	3	4	2	2	2	4	2	3	3	2	3	2	2	3	2	2	2	3	2	3	2	2	4	2	2	2	5	3	4	5	6
59	2	2	2	2	2	2		4	3	3	2	2	2	2	2	2	2	2	2	2	2	2	2	2	2	2	2	2	2	2	2	2	2	2	2	2	2	3	3	3	3	3	3	3	4	4	4	4	4
59	1	2	2	2	2	1	1	2	2	2	2	2	2	2	2	2	2	2	2	2	2	2	2	2	2	2	2	2	2	2	2	2	2	2	2	2	2	2	2	2	2	2	2	2	3	3	3	3	3
68	2	1	1	2	2	1	2	2	2	2	3	4	3	3	2	4	2	2	1	3	4	3	3	3	3	2	3	2	2	4	2	3	3	3	4	4	4	4	3	2	3	2	2	2	5	5	2	2	2
52	1	2	2	1	2	1	1	3	4	4	3	3	3	3	3	4	3	1	2	3	5	3	3	3	3	3	3	3	3	3	3	3	3	3	3	3	3	3	3	2	3	2	3	3	2	3	3	3	3
75	2	1	2	2	2	1	2	2	3	4	3	2	3	4	3	2	3	4	3	2	3	4	3	2	3	4	3	2	3	4	3	2	3	4	3	2	3	3	2	3	4	3	2	3	3	4	5	4	3
71	1	1	1	2	2	1	1	3	3	3	3	3	4	3	3	3	3	3	3	4	4	3	3	3	3	3	3	3	3	3	3	3	3	3	3	3	3	3	3	3	3	3	3	3	4	4	5	5	4
57	2	1	1	2	2	1	3	5	2	3	4	3	4	5	2	4	5	1	3	5	4	3	3	3	2	5	3	4	4	1	2	4	3	3	2	3	2	2	2	2	3	1	1	1	4	4	4	2	4
52	2	2	2	2	2	1	3	3	2	4	2	3	3	3	2	2	2	3	2	2	3	2	3	2	2	3	2	2	2	3	2	3	3	3	3	3	3	1	1	1	3	1	1	1	3	3	4	4	4
64	2	1	1	1	1	1	4	3	2	3	4	2	5	4	3	4	4	1	2	4	4	4	5	4	3	5	4	5	4	1	1	5	4	3	1	4	2	2	1	1	1	1	1	1	4	6	2	3	3
57	1	1	2	1	1	2		3	3	2	2	2	3	2	1	2	3	1	1	3	3	3	1	2	2	2	1	2	1	1	1	2	2	1	1	3	3	2	2	1	1	1	1	1	4	4	4	5	4
64	2	1	2	2	2	1	4	4	4	4	4	2	2	3	2	2	2	4	2	2	3	2	3	1	1	2	2	2	1	1	1	1	2	2	1	2	2	2	1	1	3	2	1	1	5	3	5	4	2
65	2	1	2	2	2	1	2	3	4	5	5	5	5	5	4	5	5	1	1	5	5	5	5	5	5	5	5	5	5	1	1	5	5	5	5	5	5	3	3	3	4	3	2	2	1	6	4	1	1
66	2	1	1	2	2	1	3	3	3	3	3	3	3	3	3	3	3	3	3	3	3	3	3	3	3	3	3	3	3	3	3	3	3	3	3	3	3	3	3	3	3	3	3	3	5	5	5	5	5
43	2	1	1	2	2	2		4	5	4	4	4	4	5	4	4	4	4	4	4	4	4	3	3	4	3	4	4	3	3	4	4	3	3	3	4	3	2	3	3	2	2	2	2	3	4	3	3	3
53	1	1	1	2	2	1	2	4	2	2	4	2	4	4	4	4	4	3	2	4	4	4	4	2	4	4	4	4	4	2	2	4	4	4	4	4	3	2	2	2	2	2	1	1	3	4	2	2	2
55	1	1	2	2	2	1	1	4	3	3	3	2	3	3	2	3	3	3	2	3	3	3	2	3	3	3	3	3	2	2	2	3	3	3	2	3	2	3	2	2	3	3	2	2	4	4	4	5	4
78	1	1	1	1	1	1	1	4	1	3	3	2	2	2	2	4	4	2	3	4	4	3	2	3	3	4	2	4	2	2	2	2	3	2	2	4	2	2	2	2	2	2	2	2	5	4	3	6	3
60	2	1	1	2	2	1	3	3	3	3	3	3	3	3	3	3	3	3	3	3	3	3	3	3	3	3	3	3	3	3	3	3	3	3	3	3	3	2	2	2	2	2	2	2	4	4	4	4	4
43	1	1	1	1	2	1	4	4	2	4	4	4	4	4	2	4	3	2	3	4	4	4	4	3	3	3	2	3	4	4	2	4	4	4	3	3	3	3	2	1	3	3	3	4	3	3	5	5	4
52	1	2	2	2	2	1	1	4	4	5	3	4	4	5	3	5	4	3	1	4	5	4	3	4	2	4	5	4	4	2	3	4	4	4	3	5	3	3	2	1	5	2	3	1	3	2	5	4	5
76	1	1	1	2	2	1	3	3	1	1	2	2	1	2	1	1	2	4	3	2	2	1	1	2	1	2	1	2	2	2	1	1	1	1	1	1	1	4	2	1	1	2	1	1	5	1	6	6	6
64	1	1	1	2	2	1	1	3	3	3	3	3	3	3	3	3	3	3	3	3	3	3	3	3	3	3	3	3	3	3	3	3	3	3	3	3	4	3	3	3	3	3	3	2	3	4	4	4	4
65	2	1	1	2	1	1	1	4	4	4	3	4	3	3	2	4	3	4	3	2	4	3	3	3	3	3	3	3	4	4	3	3	4	3	3	3	3	4	3	3	3	3	3	3	3	2	4	4	4
45	1	1	2	2	2	1	1	4	2	3	4	2	2	2	1	3	2	2	1	1	4	3	1	2	1	2	1	1	2	2	1	1	1	1	1	1	1	1	1	1	1	2	1	1	6	3	5	5	5
56	2	1	1	2	2	1	3	4	5	3	5	5	5	5	2	4	4	2	1	3	4	3	1	1	3	4	2	4	1	5	1	5	4	1	1	2	1	2	1	1	4	3	1	1	3	2	3	4	3
68	2	2	2	2	2	2		1	1	1	1	1	1	1	1	1	1	1	1	1	1	1	1	3	2	1	1	1	1	1	1	1	1	1	1	1	1	1	1	1	1	1	1	1	6	3	4	5	5
73	2	1	1	2	1	1	3	5	3	3	3	4	4	3	1	3	3	5	3	4	2	3	3	3	4	3	2	2	3	4	2	2	3	2	3	3	4	4	3	2	4	3	2	2	5	2	4	5	5
67	2	1	1	2	1	1	2	4	3	3	3	3	3	3	3	3	3	3	3	3	3	3	3	3	3	3	3	3	3	3	3	3	3	3	3	3	3	2	2	2	2	2	2	2	4	4	4	4	4
54	1	2	1	1	1	2		5	4	4	3	2	5	4	1	5	5	1	2	5	5	4	3	3	4	5	3	4	4	1	4	3	4	2	2	3	3	2	2	2	3	2	1	1	5	4	5	6	3
50	2	1	1	1	2	1	3	3	3	4	3	3	3	2	4	3	4	4	3	4	3	2	2	3	4	4	4	3	3	3	3	4	4	4	3	3	2	2	3	3	4	4	3	3	5	5	5	4	3
76	2	1	1	2	1	1	1	3	1	3	2	4	2	2	1	3	3	5	3	3	3	3	1	4	3	2	1	1	1	3	1	2	1	1	1	1	1	4	3	2	4	2	1	1	5	1	6	6	6
65	2	1	1	1	2	1	2	3	2	4	2	4	2	2	3	2	2	3	3	4	3	3	2	4	2	2	4	2	3	2	1	2	3	2	2	2	2	3	3	3	4	2	1	2	5	4	4	4	4
61	2	1	1	2	2	1	1	4	4	3	4	4	4	4	3	4	4	3	2	4	4	4	4	4	4	4	3	4	4	4	3	4	4	4	3	4	4	4	3	3	4	3	3	3	3	3	4	4	4
60	1	1	1	2	2	1	4	4	1	3	3	1	3	4	1	3	3	4	3	4	4	4	1	2	1	3	2	3	1	1	1	3	3	3	2	2	2	2	1	1	1	1	1	1	7	4	4	4	4
52	1	1	2	1	2	1	2	5	2	1	3	1	2	3	1	5	4	2	1	3	4	2	1	5	3	4	4	4	4	1	1	4	4	1	1	4	3	2	1	1	4	1	1	1	5	2	6	5	6
66	1	1	1	2	2	1	2	4	4	4	4	4	4	4	3	4	4	2	2	4	4	3	3	3	3	4	4	4	3	3	2	4	4	3	2	4	4	4	3	2	3	2	2	1	4	4	3	4	4
63	2	1	1	2	2	2		5	3	3	3	2	3	3	3	3	3	3	3	3	3	3	3	3	3	3	3	3	3	3	3	3	3	3	3	3	3	2	2	2	4	2	1	1	5	4	4	5	5
74	2	1	1	2	1	1	4	4	3	4	3	3	3	3	1	3	3	4	2	4	4	3	2	3	3	2	3	2	3	3	2	3	3	2	2	2	2	3	2	3	3	3	2	2	5	2	5	5	5
60	2	1	1	2	2	1	2	4	3	2	3	2	3	3	2	3	3	3	3	4	4	3	2	2	2	3	3	3	4	2	2	3	3	2	1	3	3	3	2	1	3	2	1	1	4	4	4	5	4
55	2	1	1	1	1	1	4	5	5	5	4	2	2	5	5	5	5	1	1	5	5	5	5	3	2	5	5	5	5	2	4	4	4	4	4	4	4	2	1	1	3	1	1	1	1	7	1	1	1
54	1	1	2	2	1	1	1	1	2	4	4	4	2	2	2	2	2	4	4	2	3	3	1	2	2	2	2	2	2	4	2	1	2	2	2	2	5	2	4	2	3	4	2	3	5	1	6	6	6
51	2	1	2	1	2	1	1	5	5	5	3	4	5	5	5	5	5	1	3	3	5	5	5	5	3	5	5	5	5	3	4	5	5	5	5	5	5	3	3	3	3	4	1	3	1	7	1	1	1
67	2	1	1	2	2	1	1	1	2	3	3	1	1	2	1	1	2	4	3	2	3	3	2	3	1	1	1	1	2	2	1	2	2	1	1	1	1	3	2	1	1	1	1	1	5	2	5	5	5
63	2	1	1	1	2	1	1	5	4	3	5	4	5	5	2	5	5	1	2	5	5	5	5	3	4	5	2	5	4	2	2	4	5	4	3	4	3	2	2	1	2	1	1	1	3	6	3	5	3
56	2	2	2	2	2	2		5	3	2	4	2	2	3	3	5	5	3	2	4	3	4	4	3	3	5	4	5	2	3	2	4	3	3	2	3	2	2	1	2	2	2	2	1	3	5	2	2	1
82	2	1	1	2	2	1	1	3	3	4	4	4	4	4	3	4	3	3	2	4	5	4	3	3	3	3	3	4	4	3	3	4	3	3	3	3	4	3	3	3	3	3	3	3	3	3	5	5	4
68	1	1	1	2	1	1	2	3	3	4	4	4	4	4	3	4	4	4	4	4	4	4	4	4	4	4	4	4	4	4	3	4	4	4	4	4	3	4	2	2	4	2	2	2	3	3	3	3	3
67	2	1	1	2	1	1	4	3	2	2	4	3	2	3	2	3	4	3	4	3	3	3	4	2	3	3	2	2	4	3	3	3	4	4	2	3	3	2	2	4	3	4	2	3	4	3	3	5	2
61	2	2	2	2	2	1	1	3	3	3	2	3	2	2	2	2	2	3	3	3	3	2	1	2	2	2	2	2	2	2	2	2	2	2	2	2	2	2	1	1	2	1	1	1	5	3	5	5	5
42	1	2	2	2	1	1	3	3	3	3	5	3	5	5	1	5	5	5	1	5	5	5	1	2	3	5	1	5	3	3	3	5	5	3	3	3	3	3	3	1	5	4	1	3	4	4	4	7	1
53	2	2	2	1	2	2		3	3	3	4	3	3	3	3	3	3	3	3	3	3	3	3	3	3	3	3	3	3	3	3	3	4	2	3	3	3	2	2	2	2	2	2	2	5	4	5	5	4
37	1	2	2	2	2	2		2	4	4	4	4	4	4	2	4	4	2	3	4	5	3	3	2	3	4	4	4	4	4	2	4	4	5	4	4	3	3	4	2	3	3	2	2	1	2	5	5	4
62	1	1	2	2	2	1	1	4	4	4	4	4	4	4	4	4	4	3	2	3	4	4	4	4	4	4	3	4	4	4	4	4	4	4	4	4	4	4	3	3	4	4	3	3	3	3	4	4	4
67	1	1	1	2	2	1	2	5	4	4	4	4	2	4	2	3	4	2	2	3	5	3	2	2	4	4	2	4	2	4	2	3	4	4	4	4	3	3	3	2	2	4	2	2	2	4	4	3	3
80	2	1	1	2	2	1	2	3	2	3	2	4	2	3	1	1	2	4	2	2	2	2	1	3	2	2	2	2	2	3	1	1	1	1	1	1	1	3	2	2	2	1	1	1	1	1	6	6	6
55	1	1	2	2	2	1	2	4	5	4	4	4	4	4	4	4	4	4	4	4	4	4	4	4	4	4	4	4	4	4	4	4	4	4	4	4	4	2	2	2	4	2	2	2	5	6	3	4	4
78	2	1	1	1	1	1	2	4	3	4	4	4	2	3	1	2	3	4	3	2	4	3	1	4	4	3	3	3	4	4	3	3	4	3	2	3	3	4	4	2	4	2	2	2	5	3	7	6	7
64	2	1	1	2	2	1	2	5	3	4	4	4	3	4	3	4	4	2	3	4	5	4	4	3	4	4	3	3	4	2	3	4	3	4	3	3	4	4	3	2	4	4	2	3	2	2	5	3	5
75	2	1	1	2	2	2		5	5	5	5	3	5	5	5	5	5	1	3	5	5	5	5	5	5	5	5	5	5	5	5	5	5	5	5	5	5	3	3	3	5	3	3	3	2	3	3	5	3
58	2	1	1	1	2	1	3	4	5	4	5	3	5	5	4	5	5	1	1	4	5	5	2	1	4	5	5	4	3	2	2	5	5	4	2	5	2	2	1	1	1	1	1	1	1	4	2	2	1
69	1	2	2	2	2	2		4	3	3	3	3	4	4	3	3	4	3	2	4	4	4	3	4	3	3	3	3	4	3	2	4	4	3	2	4	4	3	3	2	4	3	2	2	4	4	5	4	4
60	1	1	2	2	2	1	1	3	4	3	3	3	2	3	1	3	3	1	3	3	4	4	2	1	1	3	1	3	1	1	1	4	4	2	1	3	2	1	1	1	1	1	1	1	4	4	4	5	4
65	1	1	1	2	2	1	2	3	4	3	4	5	4	3	3	4	4	4	1	3	4	3	3	3	4	3	3	3	4	4	3	3	4	3	3	3	4	4	4	3	4	4	3	3	4	3	5	5	5
66	1	1	1	2	2	1	1	2	2	2	3	3	3	4	2	4	3	3	2	4	4	5	3	4	4	3	3	3	4	4	3	4	4	3	3	4	3	4	3	2	2	2	1	1	5	4	5	5	5
63	1	2	2	2	2	2		1	1	1	1	1	1	1	1	1	1	1	1	1	1	1	1	1	1	1	1	1	1	1	1	1	1	1	1	1	1	1	1	1	1	1	1	1	1	1	1	1	1
58	2	1	2	2	2	1	2	3	3	4	4	4	3	3	3	4	4	3	3	3	4	3	4	3	3	3	3	3	3	3	2	3	3	3	3	3	3	3	3	2	3	3	2	2	3	4	4	4	4
56	2	2	2	2	1	2		3	3	3	3	3	3	3	3	3	3	3	3	3	3	3	3	3	3	3	3	3	3	3	3	3	3	2	3	3	3	3	2	2	3	2	2	2	4	4	4	4	4
52	2	2	2	2	2	2		4	1	1	1	1	1	1	1	3	1	3	1	1	1	1	1	1	1	1	1	1	1	1	1	1	1	1	1	1	1	1	1	1	1	1	1	1	4	2	5	5	5
22	2	2	2	2	2	1	7	4	5	4	4	3	4	3	5	4	4	4	5	5	3	4	2	3	4	3	4	4	5	3	3	4	4	3	4	4	3	4	3	2	2	3	3	4	5	3	5	4	4
47	2	1	1	2	2	1	4	5	5	3	5	3	3	1	5	5	5	1	3	3	3	3	5	3	2	5	5	5	4	2	2	5	4	3	3	5	3	1	1	1	1	1	1	1	1	7	1	3	1
28	1	2	2	2	2	1	2	2	2	3	2	2	2	2	2	2	2	2	3	2	2	2	3	2	2	2	2	2	2	2	2	2	3	3	3	3	2	2	3	3	2	2	2	3	3	3	3	2	3
82	1	1	1	1	2	2		5	3	4	4	3	3	3	2	2	4	3	4	4	4	4	3	4	4	4	3	4	4	3	2	3	4	2	2	2	3	3	2	2	3	2	2	2	5	4	5	5	5
55	1	2	2	2	2	2		5	5	1	5	1	5	5	5	5	5	1	5	5	5	5	5	4	2	5	4	3	3	1	1	5	4	1	1	4	1	1	1	1	1	1	1	1	2	6	2	1	1
80	2	1	1	1	2	1	2	3	3	2	3	4	3	2	3	3	4	4	4	4	3	3	3	2	3	3	3	2	2	3	3	3	3	4	3	4	4	4	3	4	4	3	3	4	4	5	4	3	4
58	2	2	2	2	2	2		4	3	2	3	5	4	4	1	2	4	1	2	4	5	3	1	5	1	4	1	4	1	5	1	4	4	1	1	3	2	4	1	1	1	1	1	1	2	7	1	3	1
50	1	2	2	1	1	1	2	4	3	3	2	2	2	2	2	2	2	2	2	3	3	2	2	2	2	2	2	2	2	2	2	2	2	2	2	2	2	2	2	2	2	2	2	2	4	4	4	4	4
63	1	2	2	2	2	2		3	5	5	2	5	5	5	1	5	5	3	2	2	5	5	1	3	3	4	3	3	3	4	1	5	5	3	3	3	4	4	3	2	3	2	1	1	6	4	4	6	5
68	1	1	1	1	1	1	2	4	3	4	3	3	3	3	2	3	3	3	2	3	4	3	3	3	3	3	3	3	3	4	3	3	3	3	2	3	3	3	3	2	2	4	2	2	4	5	5	5	5
63	1	1	1	2	1	1	3	2	4	4	4	4	3	2	2	4	4	3	2	2	5	4	4	4	4	4	4	4	4	3	2	3	4	4	4	3	4	4	3	2	4	3	2	2	4	3	5	5	5
75	1	2	2	2	2	2		1	5	5	5	5	5	5	5	5	5	2	1	5	5	5	1	3	5	5	5	5	5	5	5	5	5	5	5	5	5	4	4	2	5	4	2	4	1	1	6	6	6
85	2	1	1	2	1	1	2	4	1	1	1	2	1	1	1	1	2	1	1	3	3	3	1	1	1	3	1	3	1	1	1	3	1	1	1	1	1	1	1	1	1	1	1	1	6	1	6	6	6
72	2	1	1	2	2	1	3	2	1	1	1	1	1	1	1	1	1	5	5	1	1	1	1	1	1	1	1	1	1	1	1	1	1	1	1	1	1	3	1	1	3	1	1	1	7	2	6	6	6
77	2	1	1	1	2	1	1	5	3	2	3	3	3	3	2	3	3	4	3	3	4	3	3	3	4	3	3	3	3	3	2	3	3	3	3	2	3	1	2	2	2	2	2	2	4	3	5	5	5
61	1	1	1	2	2	1	4	4	4	3	3	3	3	4	4	3	3	3	3	3	4	4	4	3	3	3	3	3	4	4	3	3	3	4	4	4	4	3	3	3	3	3	3	3	2	5	5	3	3
51	1	1	1	2	2	1	1	3	3	3	3	3	3	3	3	3	3	3	4	4	3	3	4	3	4	3	3	2	3	3	2	3	3	3	3	3	3	3	3	3	3	3	2	3	4	4	4	4	4
69	1	1	1	2	2	1	2	5	5	5	5	5	5	4	5	5	5	5	5	5	5	5	5	5	5	5	4	4	4	4	4	5	5	5	5	5	5	4	2	1	5	3	2	1	1	4	4	4	3
45	1	2	2	2	2	2		4	3	2	3	3	3	3	2	3	3	3	3	3	3	3	2	3	3	3	3	3	3	3	3	3	3	3	3	3	3	3	3	2	3	3	2	2	4	4	4	4	4
64	1	1	2	2	2	1	1	5	4	4	3	3	3	3	1	3	4	2	3	3	4	4	3	3	4	3	4	4	4	3	2	3	4	4	3	3	3	3	3	1	4	2	2	2	3	3	4	4	5
44	1	2	2	1	2	1	2	4	2	2	3	3	3	3	2	4	3	2	2	3	4	3	4	3	4	4	2	3	3	3	2	4	3	3	2	3	3	2	2	2	2	2	1	2	3	4	4	4	4
62	1	2	2	2	2	2		2	2	2	2	2	2	2	2	2	2	1	1	1	2	3	2	2	2	2	2	2	2	2	2	2	2	2	2	2	2	2	2	1	1	1	1	2	5	5	5	6	5
78	1	1	1	2	1	1	1	4	3	2	3	4	2	2	1	2	2	4	1	2	2	2	1	3	2	2	1	1	1	1	1	3	1	1	1	1	1	4	2	1	1	1	1	1	7	2	7	6	7
49	1	1	1	1	2	1	3	3	3	3	3	4	3	3	2	3	4	3	3	4	4	3	2	3	3	3	3	3	4	3	2	3	3	3	3	3	3	2	2	2	2	2	2	2	3	3	4	4	4
50	1	2	2	1	2	2		2	3	3	2	2	2	2	2	3	3	2	2	2	2	2	2	3	3	3	3	3	2	2	2	2	2	2	2	2	2	2	2	2	1	2	2	2	5	4	4	4	4
46	1	1	2	2	2	1	2	3	4	4	4	4	4	4	1	1	3	4	4	4	4	4	1	2	3	3	3	3	2	3	3	3	3	3	3	3	3	4	2	1	2	3	3	3	4	3	5	5	5
59	1	1	1	1	2	1	3	4	4	4	4	5	3	3	4	3	4	3	3	3	3	3	4	3	4	3	3	3	3	3	3	3	3	3	3	3	3	3	3	3	4	3	3	3	4	4	4	5	4
52	1	2	2	1	2	1	3	5	3	1	4	2	4	3	4	3	3	3	3	3	4	3	3	3	3	4	3	3	3	3	3	3	4	3	3	4	3	2	2	2	2	1	1	1	3	4	4	4	4
41	1	2	2	2	2	2		3	3	3	3	3	3	3	3	3	3	3	3	3	3	3	3	3	3	3	3	3	3	3	3	3	3	3	3	3	3	3	3	3	3	3	3	3	4	4	4	4	4
69	1	1	1	2	1	1	1	4	5	5	3	5	4	5	5	5	5	5	5	5	5	5	5	5	5	5	5	5	5	4	5	5	5	4	5	5	5	4	3	3	5	4	2	3	1	1	2	5	5
23	1	2	2	1	1	1	1	2	5	5	4	5	4	4	2	5	4	5	4	4	2	5	4	3	5	4	5	5	4	4	5	4	3	5	5	5	5	4	3	4	3	3	3	5	7	5	7	7	4
61	1	1	2	2	1	1	1	1	3	1	3	2	2	4	4	4	4	4	1	1	1	2	2	2	2	1	1	1	1	1	1	1	1	1	1	1	1	4	2	1	4	4	1	1	6	2	3	5	4
33	1	2	2	2	2	2		3	4	4	4	2	4	4	2	4	4	2	2	4	4	4	4	3	4	4	4	4	4	2	2	4	4	4	2	4	4	2	2	2	2	2	2	2	3	4	4	5	3
42	1	2	2	2	2	2		3	3	3	3	3	3	3	3	3	3	3	3	3	3	3	3	3	3	3	3	3	3	3	3	3	3	3	3	3	3	3	3	3	3	3	3	3	3	5	4	4	4
42	1	2	2	2	2	1	3	4	5	4	3	5	4	5	3	4	4	2	3	4	4	4	3	4	4	4	4	4	5	3	3	4	4	5	4	4	4	4	3	1	4	3	1	1	4	4	5	5	5
41	1	1	1	2	2	1	3	3	4	4	4	4	4	5	4	3	4	4	4	3	3	4	4	4	4	4	3	4	3	4	4	3	4	4	4	4	4	4	4	4	3	3	4	4	5	6	5	4	4
52	1	1	1	2	2	1	4	3	3	3	3	3	3	3	3	3	3	4	3	4	3	3	3	3	3	3	3	3	3	3	3	3	3	3	4	3	3	4	2	3	2	3	3	3	4	4	4	4	4
61	1	1	2	1	2	1	1	3	3	3	3	3	3	3	3	3	3	3	3	3	2	3	3	3	3	3	3	3	3	3	3	3	3	3	3	3	4	3	3	3	3	2	2	2	4	4	4	4	4
57	1	2	2	2	2	1	3	3	2	3	3	3	3	3	3	3	3	3	3	3	3	3	3	3	3	3	3	3	3	3	3	3	3	2	3	3	3	3	2	3	3	2	3	3	4	4	4	5	4
60	1	1	2	2	1	1	1	5	5	3	5	3	3	5	3	5	5	1	1	5	5	5	3	4	3	4	2	4	3	1	1	4	4	5	3	4	3	3	3	3	3	2	2	2	1	5	4	2	2
68	1	1	2	2	2	1	1	3	3	3	3	3	3	3	3	3	3	3	3	3	3	3	3	3	3	3	3	3	3	3	3	3	3	3	3	3	3	3	3	3	3	3	3	3	4	4	4	4	4
44	1	2	2	2	2	2		1	1	1	1	4	1	1	1	1	1	1	1	3	4	1	1	1	1	1	1	1	1	1	1	1	1	1	1	1	1	3	1	1	1	1	1	1	4	4	4	5	4
55	1	1	1	2	2	1	3	5	4	4	4	4	4	4	4	4	4	3	3	3	4	3	3	3	3	4	3	3	4	3	3	3	4	4	3	3	3	3	3	2	4	3	2	4	1	4	4	6	4
64	1	2	2	2	2	2		5	1	2	2	1	3	1	1	2	1	1	1	3	2	2	1	1	1	1	1	2	1	1	1	1	1	1	1	1	1	1	1	1	1	1	1	1	6	4	4	4	3
44	1	1	1	1	2	1	3	4	4	4	3	4	3	3	3	4	4	2	2	3	4	3	3	3	2	3	3	3	4	4	3	4	4	4	4	3	3	4	3	2	4	3	2	2	2	4	4	3	4
73	1	1	2	1	2	1	1	1	1	2	1	2	2	1	1	1	2	4	5	2	2	2	1	1	1	1	1	1	2	2	1	2	2	2	2	2	4	4	2	1	1	1	1	1	6	3	4	3	4
67	1	2	2	1	2	2		4	3	3	3	4	4	3	3	4	3	3	2	3	4	3	3	3	3	3	4	4	4	3	4	4	4	3	3	3	3	3	3	2	4	3	2	2	4	4	4	5	4
[truncated: 47 more columns]
